# Supplementary material for: Whole genome sequencing analysis identifies recurrent structural alterations in esophageal squamous cell carcinoma
Source: PeerJ. 2020 Jun 26;8:e9294. doi: 10.7717/peerj.9294 (PMC7323713; doi:10.7717/peerj.9294)
Supplement: Supplemental Information 7 [file peerj-08-9294-s007.xlsx]

## Sheet: Table S1
Table S1: Metadata of esophageal SCC samples in this study
Sample ID	Age	Gender	Smoking	Alcohol Drinking	Histology	Tumor location1	cTNM	Clinical Stage (UICC)	Neoadjuvant Therapy2	Response3
OK001	60	M	Yes	Yes	SCC	Mt	T4bN1M0	ⅢC	Chemo （DTX+CDDP+5FU)	ＳＤ
OK002	63	F	No	Yes	SCC	Mt-Lt	T2N3M1	Ⅳ	Chemo （DTX+CDDP+5FU)	PR（nearly CR）
OK003	70	M	Yes	Yes	SCC	Lt	T3N1M0	ⅢA	Chemo （5FU+ADR+CDDP）	ＳＤ
OK004	61	M	Yes	Yes	SCC	Ae	T3N1M0	ⅢA	Chemo （5FU+ADR+CDDP）	ＳＤ
OK007	57	M	Yes	Yes	SCC	Mt	T3N1M0	ⅢA	Chemo （DTX+CDDP+5FU)	ＳＤ
OK008	72	M	Yes	Yes	SCC	Lt	T3N2M0	ⅢB	Chemo （5FU+ADR+CDDP）	ＳＤ
OK009	71	M	Yes	Yes	SCC	Ut	T3N0M0	ⅡA	Chemo （5FU+ADR+CDDP）	ＳＤ
OK010	76	M	Yes	Yes	SCC	Mt	T3N1M0	ⅢA	Chemo （5FU+ADR+CDDP）	ＳＤ
OK011	67	M	Yes	Yes	SCC	Mt	T3N2M1	Ⅳ	Chemo （5FU+ADR+CDDP）+Radiation	PR（nearly CR）
OK012	64	M	Yes	Yes	SCC	Mt	T3N1M1	Ⅳ	Chemo （5FU+ADR+CDDP）	PR
OK013	69	M	Yes	Yes	SCC	Lt	T3N2M0	ⅢB	Chemo （DTX+CDDP+5FU)	PR
OK014	64	M	Yes	Yes	SCC	Ce-Ut	T3N2M0	ⅢB	Chemo （CDDP+5FU) +Radiation	CR
OK015	64	M	Yes	Yes	SCC	Mt	T4bN1M0	ⅢC	Chemo （CDDP+5FU) +Radiation	PR
OK016	66	F	No	No	SCC	Mt	T3N2M0	ⅢB	Chemo （DTX+CDDP+5FU)	PR
OK018	64	M	Yes	Yes	SCC	Mt	T3N1M0	ⅢA	Chemo （DTX+CDDP+5FU)	SD
OK019	60	F	Yes	Yes	SCC	Mt	T4aN3M1	Ⅳ	Chemo （DTX+CDDP+5FU)	SD
OK047	51	F	No	No	SCC	Ut	T1bN1M0	ⅡB	Chemo （DTX+CDDP+5FU)	PR
OK059	73	F	No	Yes	SCC	Mt	T4aN2M0	ⅢC	Chemo （DTX+CDDP+5FU)	PR
OK095	75	F	No	No	SCC	Mt	T4bN1M0	ⅢC	Chemo （CDDP+5FU)	SD
OK101	81	F	No	No	Basaloid SCC	Mt	T3N2M0	ⅢB	Radiation	CR
1Tumor location: Ce (cervical esophagus), Ut (upper throaci esophagus), Mt (middle thoracic esophagus), Lt (lower thoracic esophagus), Ae (abdominal esophagus)
2Neoadjuvant therapy: CDDP (cisplatin), DTX (docetaxel), 5FU (5-fluorouracil), ADR (adriamycin)
3Response: CR (complte response), PR (partial response), SD (stable disease) , PD (progressive disease)

## Sheet: Table S2
Table S2: Frequency of different types of mutations in ESCC
Sample ID	#SNVs	#INDELs	#SPLICE_SITE	#SVs by RIKEN+Genomon2
OK001	1294	111	0	53
OK002	1738	3	1	230
OK003	1352	2	0	49
OK004	4726	3	1	104
OK007	10194	10	2	515
OK008	5317	5	1	303
OK009	723	1	0	22
OK010	307	5	0	30
OK011	10125	3	0	133
OK012	2969	4	2	124
OK013	9307	4	2	191
OK014	647	67	0	52
OK015	5135	6	1	145
OK016	6223	6	0	141
OK018	5087	4	2	107
OK019	8957	4	1	399
OK047	4285	2762	0	14
OK059	643	2344	1	1
OK095	1788	2424	1	0
OK101	23717	2755	2	28
Total	104534	10523	17	2641

## Sheet: Table S3
Table S3: Similarity between the mutation signatures in ESCC in this study and in COSMIC
ESCC	COSMIC	Cosine similarity	Correlation with
(In this study)	(Alexandrov et al.)
Signature W1	Signature 18	0.933	Unknown aetiology
Signature W2	Signature 1	0.85	Age
Signature W4	Signature 5	0.868	-
	Signature 16	0.9	Alcohol drinking
Signature W5	Signature 2	0.811	APOBEC signature
	Signature 13	0.835	APOBEC signature
Signature W6	Signature 17	0.945	Unknown aetiology

## Sheet: Table S4
Table S4: Number of high-confidence SVs in ESCC. List of genes with frquency more than 3 except [TP63, FHIT, and ERC2]
Genes	Intrachromosomal SVs			Interchromosomal translocations	Frequency
	Deletions	Tandem Duplications	Inversions
LRP1B	6	0	1	2	9
ERC1	2	2	1	1	6
SHANK2	0	0	4	2	6
TTC28	0	0	0	6	6
CSMD1	3	1	1	0	5
KCNB2	0	0	1	4	5
PDE4D	3	2	0	0	5
SDK1	4	1	0	0	5
WWOX	4	1	0	0	5
ANKS1B	3	1	0	0	4
ASCC3	3	1	0	0	4
CDKAL1	2	0	2	0	4
GPHN	3	0	0	1	4
MACROD2	2	2	0	0	4
MDGA2	3	0	0	1	4
NAALADL2	3	0	0	1	4
NAP5	4	0	0	0	4
NCKAP5	4	0	0	0	4
PARD3	1	1	1	1	4
UNC5D	0	1	1	2	4
ASTN2	3	0	0	0	3
BAZ1A	2	0	0	1	3
C5orf36	1	0	1	1	3
CDH13	2	1	0	0	3
CDKN2BAS	3	0	0	0	3
CHODL	1	1	0	1	3
CNTN5	1	0	1	1	3
DIAPH3	3	0	0	0	3
DST	3	0	0	0	3
ERBB4	2	1	0	0	3
EYS	1	1	0	1	3
FOXP2	2	0	1	0	3
GNAQ	2	1	0	0	3
GPR39	2	1	0	0	3
IMMP2L	3	0	0	0	3
KIAA0825	1	0	1	1	3
KIAA1680	2	1	0	0	3
KLF5	0	2	0	1	3
KLHL5	1	1	0	1	3
LOC283050	1	1	1	0	3
LOC727677	1	1	1	0	3
LPP	1	1	0	1	3
LRRC4C	1	2	0	0	3
MIR7853	3	0	0	0	3
NEGR1	0	0	0	3	3
RAPH1	1	0	1	1	3
ROBO2	3	0	0	0	3
TP63	0	1	1	0	2
FHIT	2	0	0	0	2
ERC2	0	0	1	1	2

## Sheet: Table S5
Table S5: List of kataegis identified in ESCC
Sample ID	Chromosome	Start	End	Number of mutations
OK011	2	189812793	189817065	5
OK011	6	11288570	11291095	10
OK012	11	70851204	70851556	5
OK014	2	25947370	25949430	5
OK016	11	71253935	71254564	5
OK016	14	49391484	49393695	7
OK018	18	37716289	37717365	5
OK101	3	59542190	59542667	5
OK101	4	98106364	98108377	9
OK101	5	10712816	10713638	7
OK101	9	33975878	33980425	8

## Sheet: Table S6
Table S6: GISTIC2.0 results: Amplified regions. List of genes found in the significantly amplified peaks
Cytoband	11q13.3	8p11.23	3q26.33	14q21.1
q value	1.81e-18	0.0021696	0.1049	0.20007
residual q value	1.81e-18	0.0021696	0.1049	0.20007
wide peak boundaries	chr11:69139803-70337712	chr8:37130908-38642625	chr3:174782313-197866225	chr14:37604182-39475278
genes in wide peak	hsa-mir-548k	ADRB3	hsa-mir-922	FOXA1
	CCND1	EIF4EBP1	hsa-mir-570	SSTR1
	CTTN	FGFR1	hsa-mir-3137	SLC25A21
	FGF3	STAR	hsa-mir-944	MIPOL1
	FGF4	TACC1	hsa-mir-28	CLEC14A
	PPFIA1	ASH2L	hsa-mir-1248	LOC283547
	FADD	BAG4	hsa-mir-1224	LOC100129794
	FGF19	ERLIN2	ACTL6A
	SHANK2	PROSC	AHSG
	ANO1	DDHD2	APOD
	ORAOV1	GPR124	BCL6
	MIR548K	LSM1	BDH1
		WHSC1L1	AP2M1
		BRF2	CLCN2
		ZNF703	CPN2
		RAB11FIP1	CRYGS
		PPAPDC1B	DGKG
		GOT1L1	DLG1
		LETM2	DVL3
		RNF5P1	EHHADH
		C8orf86	EIF4A2
		LOC728024	EIF4G1
			EPHB3
			ETV5
			FGF12
			GP5
			HRG
			HES1
			IL1RAP
			KNG1
			LPP
			MFI2
			MUC4
			NDUFB5
			OPA1
			PAK2
			PCYT1A
			PIK3CA
			POLR2H
			PPP1R2
			MASP1
			PSMD2
			RFC4
			SNORA63
			RPL35A
			TRA2B
			ST6GAL1
			SOX2
			SST
			TFRC
			THPO
			FXR1
			TP63
			CHRD
			EIF2B5
			USP13
			CLDN1
			MAP3K13
			ADIPOQ
			KIAA0226
			ECE2
			ABCC5
			TNK2
			ALG3
			KCNMB2
			IGF2BP2
			CLDN16
			NCBP2
			MCF2L2
			ATP11B
			VPS8
			ACAP2
			UBXN7
			FETUB
			LAMP3
			KCNMB3
			ZNF639
			PEX5L
			DNAJB11
			DCUN1D1
			KLHL24
			PIGX
			TBCCD1
			LEPREL1
			ABCF3
			LSG1
			PARL
			MFN1
			YEATS2
			MCCC1
			HRASLS
			MRPL47
			SENP2
			GNB4
			RTP4
			MAGEF1
			ZMAT3
			ATP13A3
			TBL1XR1
			MAP6D1
			PIGZ
			B3GNT5
			IQCG
			ATP13A4
			FYTTD1
			MGC2889
			LRCH3
			CEP19
			LMLN
			KLHL6
			VWA5B2
			TMEM41A
			TMEM44
			CAMK2N2
			TM4SF19
			RPL39L
			DNAJC19
			FAM131A
			ZDHHC19
			LRRC15
			FAM43A
			TMEM207
			RTP1
			TTC14
			MB21D2
			XXYLT1
			CCDC50
			PYDC2
			LOC152217
			RNF168
			HTR3C
			LIPH
			HTR3D
			OSTalpha
			FBXO45
			MUC20
			SENP5
			LOC220729
			LOC253573
			NAALADL2
			TCTEX1D2
			C3orf43
			SDHAP1
			UTS2D
			HTR3E
			C3orf70
			TPRG1
			CCDC39
			LOC339926
			LPP-AS2
			LOC344887
			RTP2
			OSTN
			ATP13A5
			SOX2-OT
			WDR53
			ANKRD18DP
			LRRC33
			FLJ46066
			FLJ42393
			FLJ34208
			LOC401109
			SNORD2
			SNORA4
			C3orf65
			GMNC
			LOC647323
			SNORA81
			SNORD66
			MIR570
			SDHAP2
			MIR922
			MIR944
			LOC100128023
			LOC100131551
			LOC100131635
			SNAR-I
			MIR1224
			MIR1248
			LOC100505687
			MFI2-AS1
			LOC100507086
			LOC100507391
			TM4SF19-TCTEX1D2
			MIR4797
			MIR4789

## Sheet: Table S7
Table S7: GISTIC2.0 results: Deleted regions. List of genes found in the significantly deleted peaks
Cytoband	9p21.3	4q35.2	21p11.2	1q21.1	5q13.2	10p12.33
q value	1.84e-16	0.020509	0.0258	0.094528	0.098682	0.17696
residual q value	1.84e-16	0.020509	0.0258	0.094528	0.094528	0.17696
wide peak boundaries	chr9:21858227-22003939	chr4:160075932-191154276	chr21:1-10910683	chr1:143157361-143876792	chr5:61850191-74535166	chr10:17734827-18325764
genes in wide peak	CDKN2A	hsa-mir-1305	TEKT4P2	hsa-mir-3118-3	TRIM23	hsa-mir-511-2
	C9orf53	hsa-mir-4276	MIR3687	hsa-mir-3118-2	BTF3	hsa-mir-511-1
		hsa-mir-548t	MIR3648	FLJ39739	CCNB1	MRC1
		hsa-mir-1979		PPIAL4G	CDK7	MIR511-1
		AGA		LOC100130000	FOXD1	MIR511-2
		SLC25A4		LOC100286793	GTF2H2	TMEM236
		CASP3			HEXB	LOC100129213
		CLCN3			HTR1A
		CPE			TNPO1
		DCTD			CD180
		F11			MAP1B
		ACSL1			NAIP
		FAT1			PIK3R1
		FRG1			PMCHL2
		GK3P			RAD17
		GPM6A			SMN1
		HMGB2			SMN2
		HPGD			TAF9
		HSP90AA4P			SERF1A
		ING2			ENC1
		IRF2			CARTPT
		KLKB1			CWC27
		MTNR1A			NSA2
		NEK1			SMA4
		NPY1R			SMA5
		NPY5R			ADAMTS6
		MSMO1			MRPS27
		TLL1			PPWD1
		TLR3			FAM169A
		VEGFC			GCNT4
		GLRA3			SGTB
		SORBS2			BDP1
		SAP30			ERBB2IP
		HAND2			NLN
		RAPGEF2			ANKRA2
		MFAP3L			MCCC2
		ADAM29			CENPK
		ANXA10			RGNEF
		KLHL2			SLC30A5
		SCRG1			CENPH
		DUX4			PTCD2
		PALLD			C5orf44
		ANP32C			UTP15
		FAM149A			GFM2
		FBXO8			MRPS36
		DUX2			FCHO2
		PDLIM3			TMEM171
		SPOCK3			TMEM174
		AADAT			SREK1
		GALNT7			MARVELD2
		CLDN22			ZNF366
		C4orf27			CCDC125
		2018-03-01			ANKRD31
		NEIL3			RNF180
		C4orf43			SREK1IP1
		UFSP2			MAST4
		DDX60			RGS7BP
		CDKN2AIP			LOC647859
		ODZ3			GUSBP3
		LRP2BP			GTF2H2B
		FSTL5			GTF2H2C
		STOX2			SERF1B
		KIAA1430			GTF2H2D
		SH3RF1			GUSBP9
		SPCS3			LRRC70
		TRAPPC11			FAM159B
		MLF1IP			LOC100170939
		NBLA00301			LOC100272216
		WWC2			LOC100303749
		CEP44			OCLN
		SNX25			MIR4804
		TKTL2			MIR4803
		CBR4
		MGC45800
		DDX60L
		NAF1
		WDR17
		ZFP42
		SPATA4
		ENPP6
		ASB5
		C4orf38
		C4orf39
		TRIM60
		TMEM192
		RWDD4
		CCDC111
		TRIML2
		CCDC110
		CYP4V2
		LOC285441
		LOC285501
		LOC339975
		TRIML1
		ANKRD37
		LOC389247
		TRIM61
		HELT
		LOC401164
		FAM92A3
		HSP90AA6P
		C4orf47
		DUX4L4
		GALNTL6
		FRG2
		SLED1
		FLJ38576
		DUX4L6
		DUX4L5
		DUX4L3
		MIR578
		LINC00290
		LOC728175
		DUX4L2
		LOC731424
		CLDN24
		LOC100288255
		MIR1305
		MIR4276
		MIR3945
		LOC100505989
		LOC100506013
		LOC100506085
		LOC100506122
		LOC100506229

## Sheet: Table S8
Table S8: Results of Drug-Gene interactions analysis using DGIdb. Target genes were altered by Copy Number Alterations in ESCC.
Gene	Drug	Interaction_types	Sources	PMIDs
CCND1	ARSENIC TRIOXIDE	antagonist	TdgClinicalTrial|DrugBank	12480548|16387740|17370311|17005224|16230390
CCND1	ACETAMINOPHEN	-	NCI	11896290
CCND1	VITAMIN E	-	NCI	14871472
CCND1	CYTARABINE	-	NCI	15936818
CCND1	GOSSYPOL	-	NCI	11510695
CCND1	Roniciclib	-	ClearityFoundationBiomarkers	-
CCND1	Ribociclib	-	ClearityFoundationBiomarkers	-
CCND1	PALBOCICLIB	inhibitor	ClearityFoundationBiomarkers|ChemblInteractions	-
CCND1	METHOTREXATE	-	NCI	12972956
CCND1	MYCOPHENOLIC ACID	-	NCI	16123159
CCND1	NIFEDIPINE	-	NCI	10051745
CCND1	TAMOXIFEN	-	NCI|CIViC	12469160|12602925|15138475
CCND1	TROGLITAZONE	-	NCI	14764597
CCND1	URACIL	-	NCI	10607743
CCND1	ABEMACICLIB	-	ClearityFoundationBiomarkers	-
CCND1	BRICICLIB	inhibitor	ChemblInteractions	-
FGF3	LUCITANIB	-	CGI	-
FGF3	DOVITINIB	-	CGI	-
FGF3	SORAFENIB	-	CIViC	22890726
FGF4	PENTOSAN POLYSULFATE SODIUM	inhibitor	TdgClinicalTrial|TEND|DrugBank	1279186|8738610|1708834
FGF4	RUSALATIDE ACETATE	-	DrugBank	-
FGF4	HEPARIN	-	NCI	11486033
FGF4	LUCITANIB	-	CGI	-
FGF4	DOVITINIB	-	CGI	-
FADD	RIZATRIPTAN	-	NCI	11384965
ANO1	cA2	activator	GuideToPharmacologyInteractions	-
ANO1	ANTHRACENE-9-CARBOXYLIC ACID	channel blocker	GuideToPharmacologyInteractions	-
ANO1	METRONIDAZOLE	channel blocker	GuideToPharmacologyInteractions	-
ANO1	FLUFENAMIC ACID	channel blocker	GuideToPharmacologyInteractions	-
ANO1	FLUOXETINE	channel blocker	GuideToPharmacologyInteractions	-
ANO1	CHEMBL23050	channel blocker	GuideToPharmacologyInteractions	-
ANO1	MIBEFRADIL	channel blocker	GuideToPharmacologyInteractions	-
ANO1	NIFLUMIC ACID	channel blocker	GuideToPharmacologyInteractions	-
ANO1	5-NITRO-2-PHENYLPROPYLAMINOBENZOIC ACID [NPPB]	channel blocker	GuideToPharmacologyInteractions	-
ANO1	CHEMBL1162149	channel blocker	GuideToPharmacologyInteractions	-
ANO1	TANNIC ACID	channel blocker	GuideToPharmacologyInteractions	-
ANO1	CROFELEMER	blocker|antagonist|inhibitor	GuideToPharmacologyInteractions|ChemblInteractions|DrugBank	19808995
ADRB3	NOREPINEPHRINE	agonist	DrugBank	8105356|9464897|17139284|8106131|17016423|8097243
ADRB3	PROPRANOLOL	antagonist	GuideToPharmacologyInteractions|DrugBank	20231523|11752352
ADRB3	ISOPRENALINE	agonist	GuideToPharmacologyInteractions|DrugBank	10722|10824635
ADRB3	ARBUTAMINE	agonist	DrugBank	8723169
ADRB3	FENOTEROL	agonist	DrugBank	14730417
ADRB3	CLENBUTEROL	agonist	DrugBank	20590599
ADRB3	AMIBEGRON	agonist	TdgClinicalTrial|GuideToPharmacologyInteractions|DrugBank|TTD	-
ADRB3	SOLABEGRON	agonist	TdgClinicalTrial|GuideToPharmacologyInteractions|ChemblInteractions|DrugBank	18372395
ADRB3	DROXIDOPA	agonist	ChemblInteractions|DrugBank	9464897|18064417|19110970|19434307
ADRB3	BOPINDOLOL	-	DrugBank	11752352
ADRB3	BUPRANOLOL	antagonist	GuideToPharmacologyInteractions|DrugBank	12606631|14660028
ADRB3	MIRABEGRON	agonist	TdgClinicalTrial|GuideToPharmacologyInteractions|ChemblInteractions|DrugBank	23550899
ADRB3	PURVALANOL B	agonist	TTD	-
ADRB3	OLANZAPINE	-	PharmGKB	-
ADRB3	CHEMBL198927	agonist	GuideToPharmacologyInteractions|TTD	-
ADRB3	LINETASTINE	agonist	TTD	-
ADRB3	CHEMBL3186106	agonist	TTD	-
ADRB3	RITOBEGRON	agonist	TdgClinicalTrial|ChemblInteractions	-
ADRB3	ABEDITEROL	agonist	GuideToPharmacologyInteractions	-
ADRB3	EPINEPHRINE	agonist	GuideToPharmacologyInteractions|ChemblInteractions	-
ADRB3	CHEMBL13990	agonist	GuideToPharmacologyInteractions	-
ADRB3	CARAZOLOL	agonist	GuideToPharmacologyInteractions	-
ADRB3	L-755507	agonist	GuideToPharmacologyInteractions	-
ADRB3	CGP-12177	agonist	GuideToPharmacologyInteractions	-
ADRB3	CARVEDILOL	antagonist	GuideToPharmacologyInteractions|ChemblInteractions	-
ADRB3	CGP-20712A	antagonist	GuideToPharmacologyInteractions	-
ADRB3	CHEMBL198059	antagonist	GuideToPharmacologyInteractions	-
ADRB3	GEMFIBROZIL	antagonist	GuideToPharmacologyInteractions	-
ADRB3	LINOPIRDINE	antagonist	GuideToPharmacologyInteractions	-
ADRB3	LEVOBUNOLOL	antagonist	GuideToPharmacologyInteractions	-
ADRB3	NADOLOL	antagonist	GuideToPharmacologyInteractions	-
ADRB3	CHEMBL1326499	antagonist	GuideToPharmacologyInteractions	-
ADRB3	TERTATOLOL	antagonist	GuideToPharmacologyInteractions	-
ADRB3	LABETALOL HYDROCHLORIDE	antagonist	ChemblInteractions	-
ADRB3	DIPIVEFRIN HYDROCHLORIDE	agonist	ChemblInteractions	-
ADRB3	MEPHENTERMINE SULFATE	agonist	ChemblInteractions	-
ADRB3	VIBEGRON	agonist	ChemblInteractions	-
ADRB3	RAFABEGRON	agonist	ChemblInteractions	-
ADRB3	AMIBEGRON HYDROCHLORIDE	agonist	ChemblInteractions	-
ADRB3	EPINEPHRINE BITARTRATE	agonist	ChemblInteractions	-
ADRB3	NORADRENALINE	agonist	ChemblInteractions	-
ADRB3	LY377604	agonist	ChemblInteractions	-
ADRB3	ISOPROTERENOL SULFATE	agonist	ChemblInteractions	-
ADRB3	CARTEOLOL HYDROCHLORIDE	antagonist	ChemblInteractions	-
ADRB3	ISOPROTERENOL HYDROCHLORIDE	agonist	ChemblInteractions	-
ADRB3	CARVEDILOL PHOSPHATE	antagonist	ChemblInteractions	-
ADRB3	HYDROXYAMPHETAMINE HYDROBROMIDE	agonist	ChemblInteractions	-
EIF4EBP1	PACLITAXEL	-	NCI	15897904
FGFR1	PALIFERMIN	-	TdgClinicalTrial|DrugBank	10212269|9890894|11714710|10950949|11091737
FGFR1	SORAFENIB	inhibitor	CKB|GuideToPharmacologyInteractions|DrugBank	25900027|17016424|15466206|16507829
FGFR1	Anlotinib	inhibitor	GuideToPharmacologyInteractions	-
FGFR1	AZD-4547	inhibitor	TALC|MyCancerGenome|OncoKB|CKB|GuideToPharmacologyInteractions|ChemblInteractions|CIViC|MyCancerGenomeClinicalTrial	26351320|23082000|27550940|22837387|26936917|27179038|27535980|25465127|28108151|26359452
FGFR1	INFIGRATINIB	inhibitor	TALC|CKB|GuideToPharmacologyInteractions|ChemblInteractions|CIViC|CancerCommons|MyCancerGenomeClinicalTrial	22837387|26015511|27535980|27870574
FGFR1	BRIVANIB	inhibitor	PharmGKB|CKB|GuideToPharmacologyInteractions|ChemblInteractions	22238366
FGFR1	CEP-11981	inhibitor	GuideToPharmacologyInteractions	-
FGFR1	DOVITINIB	inhibitor	TALC|MyCancerGenome|TdgClinicalTrial|ClearityFoundationClinicalTrial|CKB|GuideToPharmacologyInteractions	22238366|23658459|27315356|17698633
FGFR1	JNJ-42756493	inhibitor	CKB|GuideToPharmacologyInteractions	26324363|28341788
FGFR1	LUCITANIB	inhibitor	CKB|GuideToPharmacologyInteractions|ChemblInteractions|CGI|MyCancerGenomeClinicalTrial	27126994
FGFR1	LY-2874455	inhibitor	GuideToPharmacologyInteractions|ChemblInteractions	-
FGFR1	MK-2461	inhibitor	GuideToPharmacologyInteractions	-
FGFR1	NINTEDANIB	Inhibitor|inhibitor	TALC|MyCancerGenome|TdgClinicalTrial|ClearityFoundationClinicalTrial|CKB|GuideToPharmacologyInteractions|DrugBank	22238366|18559524
FGFR1	ORANTINIB	inhibitor	MyCancerGenome|GuideToPharmacologyInteractions|ChemblInteractions|TTD	-
FGFR1	PAZOPANIB	inhibitor	GuideToPharmacologyInteractions	-
FGFR1	SU-11652	inhibitor	GuideToPharmacologyInteractions	-
FGFR1	SU-14813	inhibitor	GuideToPharmacologyInteractions	-
FGFR1	SUNITINIB	inhibitor	GuideToPharmacologyInteractions	-
FGFR1	CHEMBL315546	-	DrugBank	10592235
FGFR1	XL-999	inhibitor	TdgClinicalTrial|ChemblInteractions|DrugBank	-
FGFR1	CHEMBL89363	-	DrugBank	10592235
FGFR1	REGORAFENIB	inhibitor	ChemblInteractions|DrugBank|MyCancerGenomeClinicalTrial	-
FGFR1	PONATINIB	inhibitor	TALC|MyCancerGenome|OncoKB|CKB|CIViC|DrugBank	22238366|23563700|22781593|26055304|26175911|26179511|24771645|23468082
FGFR1	ARSENIC TRIOXIDE	-	NCI	17121903
FGFR1	ALCOHOL	-	NCI	16478533
FGFR1	FINASTERIDE	-	NCI	10386468
FGFR1	XL-228	inhibitor	TALC|MyCancerGenome	-
FGFR1	ARQ-087	inhibitor	TdgClinicalTrial|CKB|ChemblInteractions	-
FGFR1	MASITINIB	inhibitor	MyCancerGenome	-
FGFR1	ENMD-2076	-	TdgClinicalTrial|ClearityFoundationClinicalTrial	-
FGFR1	TRAFERMIN	-	TdgClinicalTrial	-
FGFR1	LENVATINIB	-	TdgClinicalTrial|CKB	25295214
FGFR1	PD-173074	-	CKB|CIViC	22837387|27535980|21666749|21160078
FGFR1	AFIMOXIFENE (CHEMBL489)	-	CIViC	20179196
FGFR1	MIDOSTAURIN	-	CIViC	15448205
FGFR1	ALPELISIB	-	CKB	27126994
FGFR1	TRAMETINIB	-	CKB	27338794
FGFR1	PHA-665752	-	CKB	26351320
FGFR1	BENZONATATE	-	CKB	26359452
FGFR1	AZD-8055	-	CKB	26359452
FGFR1	SIROLIMUS	-	CKB	26359452
FGFR1	ALECTINIB	-	CKB	28476735
FGFR1	CRIZOTINIB	-	CKB	28476735
FGFR1	CEDIRANIB	-	CKB	22238366
FGFR1	GEFITINIB	-	CKB	26936917
FGFR1	SELUMETINIB	-	CKB	26438159
FGFR1	BUPARLISIB	-	CKB	28108151
FGFR1	ETOPOSIDE	-	CKB	23536011
FGFR1	Ro-4987655	-	CKB	26438159
FGFR1	NINTEDANIB ESYLATE	inhibitor	ChemblInteractions	-
FGFR1	BAY-1163877	inhibitor	ChemblInteractions	-
FGFR1	CP-459632	inhibitor	ChemblInteractions	-
FGFR1	Sulfatinib	inhibitor	ChemblInteractions	-
FGFR1	PD-0166285 (CHEMBL3545196)	inhibitor	ChemblInteractions	-
FGFR1	PAZOPANIB HYDROCHLORIDE	inhibitor	ChemblInteractions	-
FGFR1	BRIVANIB ALANINATE	inhibitor	ChemblInteractions	-
FGFR1	ENMD-981693	inhibitor	ChemblInteractions	-
FGFR1	TG100-801	inhibitor	ChemblInteractions	-
FGFR1	RG-1530	inhibitor	ChemblInteractions	-
PLPBP	PYRIDOXAL PHOSPHATE	cofactor	DrugBank	17139284|17016423
PLPBP	L-PROLINE	-	DrugBank	17139284|17016423
ACTL6A	CHEMBL225155	agonist	GuideToPharmacologyInteractions	-
APOD	ETRETINATE	-	NCI	8943263
BCL6	FENRETINIDE	-	NCI	11027625
BCL6	ONALESPIB	-	CGI	-
BDH1	CHEMBL1161866	-	DrugBank	8533882|2550053|17139284|17016423|38961
CLCN2	LUBIPROSTONE	activator|inducer	ChemblInteractions|TEND|DrugBank|TTD	20345211|17509103|17519292|19236188|17263187|17053162|15991886|11752352|18686757|17413599
CLCN2	COBIPROSTONE	activator	ChemblInteractions	-
DGKG	DEXFOSFOSERINE	-	DrugBank	16905533
EHHADH	CHEMBL1161866	-	DrugBank	17139284|17016423
EPHB3	VANDETANIB	inhibitor	ChemblInteractions	-
ETV5	TRAMETINIB	-	CIViC	28178529
HES1	TRETINOIN	-	NCI	12080040
KNG1	HYDROCHLOROTHIAZIDE	-	PharmGKB	-
NDUFB5	ME-344	inhibitor	ChemblInteractions	-
NDUFB5	NV-128	inhibitor	ChemblInteractions	-
NDUFB5	CHEMBL1161866	-	DrugBank	17139284|17016423
NDUFB5	METFORMIN HYDROCHLORIDE	inhibitor	ChemblInteractions	-
PAK2	SELEGILINE	inhibitor	GuideToPharmacologyInteractions	-
PAK2	STAUROSPORINE	inhibitor	GuideToPharmacologyInteractions	-
PCYT1A	CHOLINE	product of	DrugBank	17184542|17218027
PIK3CA	GSK-1059615	inhibitor	CKB|ChemblInteractions	-
PIK3CA	WX-037	inhibitor	ChemblInteractions	-
PIK3CA	PF-04691502	inhibitor	ClearityFoundationBiomarkers|MyCancerGenome|CKB|GuideToPharmacologyInteractions|ChemblInteractions	21750219
PIK3CA	GEDATOLISIB	inhibitor	ClearityFoundationBiomarkers|MyCancerGenome|CKB|GuideToPharmacologyInteractions|ChemblInteractions|MyCancerGenomeClinicalTrial	24042735|25977343|24823695|17314276|25688157|21325073
PIK3CA	PILARALISIB (CHEMBL3218575)	inhibitor	MyCancerGenome|CKB|DrugBank	24166903|25637314|21216929
PIK3CA	VOXTALISIB	inhibitor	ClearityFoundationBiomarkers|MyCancerGenome|TdgClinicalTrial|CKB|ChemblInteractions|DrugBank|CancerCommons	24583798|24634413
PIK3CA	WORTMANNIN	inhibitor	GuideToPharmacologyInteractions|DrugBank	10592235
PIK3CA	ALPELISIB	inhibitor	ClearityFoundationBiomarkers|MyCancerGenome|OncoKB|CKB|GuideToPharmacologyInteractions|ChemblInteractions|CancerCommons|MyCancerGenomeClinicalTrial	27672108|25877889|25172762|22915751|23275335|22653967|27974663|23085766|21169255|23721513|25425103|21362200|22355357|27602501|22188813|27126994|26627007|23136191|22065080|20881279|24076665|24900266|24561032|24608574|27451907|23850807|24310736|22049316|22915752|23726034|26013318|24198241|23258246|22340590|27402769|27604488|23662903|28119489|23903756|24244612
PIK3CA	AMG-319	inhibitor	GuideToPharmacologyInteractions	-
PIK3CA	APITOLISIB	inhibitor	MyCancerGenome|CKB|GuideToPharmacologyInteractions|ChemblInteractions	26951309|26787751|21998291
PIK3CA	AZD-6482	inhibitor	CKB|GuideToPharmacologyInteractions|ChemblInteractions	-
PIK3CA	AZD-8186	inhibitor	GuideToPharmacologyInteractions	-
PIK3CA	CANDICIDIN	inhibitor	CKB|GuideToPharmacologyInteractions	26839307
PIK3CA	BUPARLISIB	inhibitor	MyCancerGenome|OncoKB|CKB|GuideToPharmacologyInteractions|ChemblInteractions|CancerCommons	27672108|25877889|26715098|25172762|26909613|22915751|23275335|22653967|22159814|27974663|24470511|23085766|21169255|23721513|25425103|21362200|22355357|22188813|27126994|23136191|22065080|20881279|24076665|24900266|23940356|28539475|24561032|24608574|23850807|24310736|22049316|26098748|22915752|23726034|26013318|24198241|23258246|22340590|27402769|23662903|28119489|23903756|24244612
PIK3CA	PA-799	inhibitor	CKB|GuideToPharmacologyInteractions|ChemblInteractions|CIViC	25231405|21558396
PIK3CA	CUDC-907	inhibitor	CKB|GuideToPharmacologyInteractions|ChemblInteractions	22693356|20570890
PIK3CA	DACTOLISIB	inhibitor	ClearityFoundationBiomarkers|MyCancerGenome|CKB|GuideToPharmacologyInteractions|ChemblInteractions|CIViC|CancerCommons|MyCancerGenomeClinicalTrial	21966435|26272063|23629727|22543857|27974663|23475782|26270481|28446642|24939055|23619167|26627007|19029981|26232337|24927217|26013318|22662154|26137449
PIK3CA	DUVELISIB	inhibitor	GuideToPharmacologyInteractions	-
PIK3CA	PHENMETRAZINE	inhibitor	OncoKB|CKB|GuideToPharmacologyInteractions	27672108|25877889|25172762|22653967|21169255|23721513|23258740|21362200|22355357|22188813|23136191|22065080|20881279|24076665|24900266|24561032|22294718|24608574|23394218|23850807|24310736|22049316|23726034|23258246|26137449|22340590|21668414|23662903|23903756|24244612
PIK3CA	IDELALISIB	inhibitor	CKB|GuideToPharmacologyInteractions|CIViC	26466009|26137449
PIK3CA	INK-128	inhibitor	OncoKB|CKB|GuideToPharmacologyInteractions	25877889|26272063|25261369|22915751|23275335|27974663|23085766|25425103|22188813|27126994|24900266|22915752|23726034|24198241|27402769|23903756
PIK3CA	OXAZEPAM	inhibitor	GuideToPharmacologyInteractions	-
PIK3CA	CHEMBL1086377	inhibitor	GuideToPharmacologyInteractions	-
PIK3CA	LY-294002	inhibitor	CKB|GuideToPharmacologyInteractions	18262558
PIK3CA	LY-3023414	inhibitor	CKB|GuideToPharmacologyInteractions|ChemblInteractions	27439478
PIK3CA	OMIPALISIB	inhibitor	ClearityFoundationBiomarkers|CKB|GuideToPharmacologyInteractions|ChemblInteractions|MyCancerGenomeClinicalTrial	26603258
PIK3CA	PI-103	inhibitor	MyCancerGenome|CKB|GuideToPharmacologyInteractions	22336586
PIK3CA	CHEMBL568150	inhibitor	GuideToPharmacologyInteractions	-
PIK3CA	CHEMBL1231533	inhibitor	GuideToPharmacologyInteractions	-
PIK3CA	PICTILISIB	inhibitor	MyCancerGenome|CKB|GuideToPharmacologyInteractions|ChemblInteractions|CIViC	27489350|23674493|27174596|24601221|22084396|27020857|23888070|23136191|24339963|27197306|26058079|27604488|27196766|28119489
PIK3CA	PILARALISIB (CHEMBL3360203)	inhibitor	GuideToPharmacologyInteractions|ChemblInteractions	-
PIK3CA	CHEMBL1081312	inhibitor	GuideToPharmacologyInteractions	-
PIK3CA	YOHIMBINE	inhibitor	OncoKB|GuideToPharmacologyInteractions	27672108|25877889|25172762|22915751|23275335|22653967|23085766|21169255|23721513|25425103|21362200|22355357|22188813|27126994|23136191|22065080|20881279|24076665|24900266|24561032|24608574|23850807|24310736|22049316|22915752|23726034|24198241|23258246|22340590|27402769|23662903|23903756|24244612
PIK3CA	TASELISIB	inhibitor	MyCancerGenome|OncoKB|CKB|GuideToPharmacologyInteractions|ChemblInteractions	27672108|25877889|25172762|22653967|21169255|23721513|28331003|21362200|22355357|22188813|23136191|22065080|26333383|20881279|24076665|24900266|24561032|24608574|23850807|24310736|22049316|23726034|26589432|23258246|22340590|23662903|23903756|24244612
PIK3CA	TG100-115	inhibitor	GuideToPharmacologyInteractions	-
PIK3CA	VS-5584	inhibitor	CKB|GuideToPharmacologyInteractions|ChemblInteractions	23270925
PIK3CA	ZSTK-474	inhibitor	ClearityFoundationBiomarkers|CKB|GuideToPharmacologyInteractions|ChemblInteractions	26137449
PIK3CA	CHEMBL126955	-	NCI	16267832
PIK3CA	CAMPTOTHECIN	-	CKB|NCI	24042735|12464623|25688157
PIK3CA	CARBOPLATIN	-	CKB|NCI	16275998|21216929
PIK3CA	IRINOTECAN	-	CKB|NCI	24042735|16707468|15809721|25714871|21325073
PIK3CA	PRASTERONE	-	NCI	15501480
PIK3CA	DOXORUBICIN	-	CKB|NCI	16905201|27893038|12761490
PIK3CA	ALVOCIDIB	-	NCI	14767524
PIK3CA	REGRAMOSTIM	-	NCI	15107457
PIK3CA	INDOLE-3-CARBINOL	-	NCI	11948137
PIK3CA	MILTEFOSINE	-	NCI	16752184
PIK3CA	PACLITAXEL	-	CKB|NCI	26469692|24170767|12761490|26245675|21216929
PIK3CA	QUERCETIN	inhibitor	MyCancerGenome|NCI	17045724
PIK3CA	RALOXIFENE	-	NCI	11901050
PIK3CA	SIROLIMUS	-	CKB|NCI|CIViC	15647370|15878982|26882569|28514312|19029981|17376864
PIK3CA	RESVERATROL	-	NCI	15925284
PIK3CA	ETRETINATE	-	NCI	15020266
PIK3CA	STREPTOZOTOCIN	-	NCI	16130182
PIK3CA	SULINDAC	-	NCI	12654560
PIK3CA	SURAMIN	-	NCI	15833899
PIK3CA	VINCRISTINE	-	NCI	12874004
PIK3CA	ZINC SULFATE	-	NCI	15715661
PIK3CA	AZD-5363	-	OncoKB|CKB|CIViC	26116361|23258740|19755509|24088382|22294718|23394218
PIK3CA	FULVESTRANT	-	OncoKB|CKB	27672108|25877889|25172762|22653967|27174596|21169255|23721513|21362200|22355357|22188813|23136191|22065080|20881279|24076665|24900266|24561032|24608574|23850807|24310736|22049316|23726034|23258246|22340590|23662903|23903756|24244612
PIK3CA	COPANLISIB	inhibitor	ClearityFoundationBiomarkers|MyCancerGenome|OncoKB|CKB|ChemblInteractions|CancerCommons|MyCancerGenomeClinicalTrial	27672108|25877889|25172762|22653967|21169255|23721513|24170767|21362200|22355357|22188813|23136191|22065080|20881279|24076665|24900266|24561032|24608574|23850807|24310736|22049316|23726034|23258246|22340590|23662903|23903756|24244612
PIK3CA	TRASTUZUMAB	-	OncoKB|CKB|CGI|CIViC	25877889|17936563|22915751|23275335|21676217|24470511|27687302|23085766|25425103|26469692|22188813|27126994|28167203|24900266|23940356|20453058|26245675|22294718|22915752|23726034|21558396|24198241|27402769|23903756
PIK3CA	OLAPARIB	-	OncoKB|CKB	25877889|26909613|22915751|23275335|23085766|25425103|22188813|27126994|24900266|22915752|23726034|24198241|27402769|23903756
PIK3CA	EVEROLIMUS	-	ClearityFoundationBiomarkers|OncoKB|CKB|CGI|CIViC	25877889|26951309|23629727|27797976|22915751|23275335|20664174|20664172|23085766|25425103|27893038|22188813|27126994|24900266|21358673|27091708|22915752|23726034|22662154|24198241|27402769|23903756
PIK3CA	Ribociclib	-	OncoKB|CIViC	25877889|22915751|23275335|23085766|25425103|22188813|27126994|24900266|22915752|23726034|24198241|27402769|25002028|23903756
PIK3CA	LETROZOLE	-	OncoKB|CKB	25877889|22915751|23275335|23085766|25425103|22188813|27126994|24900266|22915752|23726034|24198241|27402769|23903756
PIK3CA	DS-7423	inhibitor	ClearityFoundationBiomarkers|CKB|ChemblInteractions	24504419
PIK3CA	INK-1117	inhibitor	MyCancerGenome|CKB|ChemblInteractions	28490463
PIK3CA	MLN-1117	inhibitor	ChemblInteractions	-
PIK3CA	RECILISIB	inhibitor	ChemblInteractions	-
PIK3CA	Panulisib	inhibitor	CKB|ChemblInteractions	25700704
PIK3CA	PKI-179	inhibitor	CKB|ChemblInteractions	20797855
PIK3CA	PWT-33587	inhibitor	ChemblInteractions	-
PIK3CA	RG-7666	inhibitor	ChemblInteractions	-
PIK3CA	SONOLISIB	inhibitor	MyCancerGenome|CKB|ChemblInteractions|CancerCommons|MyCancerGenomeClinicalTrial	22693357
PIK3CA	SF-1126	inhibitor	MyCancerGenome|TdgClinicalTrial|ChemblInteractions	-
PIK3CA	PWT-33579	inhibitor	ChemblInteractions	-
PIK3CA	RIGOSERTIB	-	TdgClinicalTrial|CKB	23873848|27104980
PIK3CA	DOCETAXEL	-	PharmGKB	-
PIK3CA	SAR-260301	inhibitor	CancerCommons	-
PIK3CA	BAY-1082439	inhibitor	CKB|ChemblInteractions	-
PIK3CA	BGT-226 (CHEMBL3545096)	inhibitor	ChemblInteractions	-
PIK3CA	GSK-2636771	inhibitor	MyCancerGenome	-
PIK3CA	HERBIMYCIN	-	NCI	11139143
PIK3CA	Puquitinib	inhibitor	ChemblInteractions	-
PIK3CA	MIDOSTAURIN	-	NCI	11719451
PIK3CA	BUPARLISIB HYDROCHLORIDE	inhibitor	MyCancerGenomeClinicalTrial	-
PIK3CA	TEMSIROLIMUS	-	ClearityFoundationBiomarkers|CKB|CIViC	27893038|22271473|22245973|19706758|25527417|21216929|21289267|27016228
PIK3CA	CETUXIMAB	-	CKB|CGI|CIViC	26715098|25714871|28446642|25724520|25838391|20619739|19223544|28424201|27002107
PIK3CA	PANITUMUMAB	-	CIViC	19223544
PIK3CA	PERIFOSINE	-	CIViC	19706758
PIK3CA	MK-2206	-	CKB|CIViC	26187616|23888070|26627007|26084990|21289267|22932669
PIK3CA	LAPATINIB	-	CKB|CIViC	27687302|26270481|26627007|23940356|26245675|22294718|26920887
PIK3CA	CABOZANTINIB	-	CIViC	25242168
PIK3CA	PALBOCICLIB	-	CKB|CIViC	27020857|25002028|26369631
PIK3CA	TRAMETINIB	-	CKB	27659046|27797976|26882569|26469692|26627007|26369631
PIK3CA	BEVACIZUMAB	-	CKB	27893038|23940356|21216929|25363205
PIK3CA	SORAFENIB	-	CKB	23629727|25363205
PIK3CA	FLUOROURACIL	-	CKB	25714871|22336586|28424201
PIK3CA	NERATINIB	-	CKB	26627007|26333383|26243863
PIK3CA	ARQ-092	-	CKB	26469692
PIK3CA	BAY-1125976	-	CKB	27699769
PIK3CA	TRASTUZUMAB EMTANSINE	-	CKB	26920887
PIK3CA	PD-0325901	-	CKB	26272063|24339963|21325073
PIK3CA	LUCITANIB	-	CKB	27126994
PIK3CA	AZD-8055	-	CKB	28446642|22271687
PIK3CA	SELUMETINIB	-	CKB	26272063|22271687|24939055|21358673|26232337|26137449
PIK3CA	AT-13148	-	CKB	22781553
PIK3CA	A-443654	-	CKB	24978597|19208828|24569089
PIK3CA	NAVITOCLAX	-	CKB	27659046|27197306
PIK3CA	DEGUELIN	-	CKB	24978597|20811676
PIK3CA	IPATASERTIB	-	CKB	24141624
PIK3CA	CHEMBL263664	-	CKB	21191045
PIK3CA	GEMCITABINE	-	CKB	28750271
PIK3CA	UPROSERTIB	-	CKB	-
PIK3CA	CC-223	-	CKB	24978597|25855786|26177599
PIK3CA	OSI-027	-	CKB	21673091
PIK3CA	Acalisib	-	CKB	-
PIK3CA	CHEMBL1765740	-	CKB	27451907
PIK3CA	CHEMBL428462	-	CKB	24978597|20423992
PIK3CA	MSC-2363318A	-	CKB	27186432
PIK3CA	CAPECITABINE	-	CKB	26920887
PIK3CA	REGORAFENIB	-	CKB	23629727|25838391
PIK3CA	PIMASERTIB	-	CKB	23629727
PIK3CA	LY-2780301	-	CKB	28750271|25902900
PIK3CA	FLOXURIDINE	-	CKB	25714871
PIK3CA	COBIMETINIB	-	CKB	22084396
PIK3CA	CHEMBL589258	-	CKB	20371716
PIK3CA	VENETOCLAX	-	CKB	27974663
PIK3CA	U-0126	-	CKB	21358673
PIK3CA	VEMURAFENIB	-	CKB	24265153|26137449
PIK3CA	TAK-733	-	CKB	26439693
PIK3CA	METFORMIN	-	CKB	23986086
PIK3CA	TAMOXIFEN	-	CKB	26116361
PIK3CA	TORIN1	-	CKB	27974663
PIK3CA	RIDAFOROLIMUS	-	CKB	26187616
PIK3CA	AFURESERTIB	-	CKB	24978597
PIK3CA	BENZONATATE	-	CKB	27974663
PIK3CA	AEW-541	-	CKB	27196766
PIK3CA	LINSITINIB	-	CKB	27196766
PIK3CA	PERTUZUMAB	-	CKB	23940356
PIK3CA	DASATINIB	-	CKB	26855149
PIK3CA	DEMCIZUMAB	-	CKB	26855149
PIK3CA	PONATINIB	-	CKB	26270481
PIK3CA	DABRAFENIB	-	CKB	27797976
PIK3CA	CHEMBL376408	-	CKB	27974663
PIK3CA	INFIGRATINIB	-	CKB	28119489
PIK3CA	BORTEZOMIB	-	CKB	21216929
PIK3CA	TOPOTECAN	-	CKB	21216929
PSMD2	OPROZOMIB	inhibitor	TdgClinicalTrial|ChemblInteractions	-
PSMD2	CARFILZOMIB	inhibitor	MyCancerGenome|ChemblInteractions	-
PSMD2	BORTEZOMIB	inhibitor	MyCancerGenome|TdgClinicalTrial|ChemblInteractions|TEND	-
PSMD2	IXAZOMIB CITRATE	inhibitor	ChemblInteractions	-
SST	CYSTEAMINE	binder	DrugBank|TTD	2653642|2901134|4080089|11752352|6142843
SST	ASPIRIN	-	NCI	6108875
SST	AMPHETAMINE	-	NCI	2874568
SST	CAPTOPRIL	-	NCI	2864479
SST	ESTRADIOL BENZOATE	-	NCI	10211766
SST	GANCICLOVIR	-	NCI	10766345
SST	LITHIUM	-	NCI	2888503
SST	VALPROIC ACID	-	NCI	1972258
SST	STREPTOZOTOCIN	-	NCI	7664670
SST	VALINOMYCIN	-	NCI	6129560
THPO	BUSULFAN	-	NCI	7742532
THPO	ALPROSTADIL	-	NCI	7492761
THPO	UREA	-	NCI	9726418
MAP3K13	CEP-1347	inhibitor	ChemblInteractions	-
MAP3K13	METARAMINOL	inhibitor	GuideToPharmacologyInteractions	-
ADIPOQ	FENOFIBRATE	-	NCI	17194889
ADIPOQ	NEVIRAPINE	-	NCI	15305892
ADIPOQ	SPIRONOLACTONE	-	NCI	17142138
ECE2	PYRIMETHAMINE	inhibitor	GuideToPharmacologyInteractions	-
ABCC5	FLUOROURACIL	-	PharmGKB	-
ABCC5	SILDENAFIL	inhibitor	GuideToPharmacologyInteractions	-
TNK2	ADENOSINE TRIPHOSPHATE	-	DrugBank	17139284|17016423
TNK2	DEBROMOHYMENIALDISINE	-	DrugBank	17139284|17016423
TNK2	BOSUTINIB	inhibitor	GuideToPharmacologyInteractions	-
TNK2	DODECANOL	inhibitor	GuideToPharmacologyInteractions	-
KCNMB2	MICONAZOLE	inhibitor	DrugBank	1376313|8760033
KCNMB3	MICONAZOLE	inhibitor	DrugBank	1376313|8760033
P3H2	SUCCINIC ACID	-	DrugBank	17139284|17016423
P3H2	ASCORBATE	-	DrugBank	17139284|17016423
P3H2	L-PROLINE	-	DrugBank	17139284|17016423
MCCC1	BIOTIN	-	DrugBank	16773504
HTR3C	PUMOSETRAG	-	TdgClinicalTrial	-
HTR3C	TEDATIOXETINE	antagonist	ChemblInteractions	-
HTR3C	RG3487	antagonist	ChemblInteractions	-
HTR3C	CHEMBL1188853	-	TdgClinicalTrial	-
HTR3C	DOLASETRON	-	TdgClinicalTrial	-
HTR3C	GRANISETRON	-	TdgClinicalTrial	-
HTR3D	PUMOSETRAG	-	TdgClinicalTrial	-
HTR3D	DOLASETRON	-	TdgClinicalTrial	-
HTR3D	TEDATIOXETINE	antagonist	ChemblInteractions	-
HTR3D	RG3487	antagonist	ChemblInteractions	-
HTR3D	GRANISETRON	-	TdgClinicalTrial	-
HTR3D	CHEMBL1188853	-	TdgClinicalTrial	-
HTR3E	CHEMBL1188853	-	TdgClinicalTrial	-
HTR3E	PUMOSETRAG	-	TdgClinicalTrial	-
HTR3E	RG3487	antagonist	ChemblInteractions	-
HTR3E	GRANISETRON	-	TdgClinicalTrial	-
HTR3E	DOLASETRON	-	TdgClinicalTrial	-
HTR3E	TEDATIOXETINE	antagonist	ChemblInteractions	-
SSTR1	OCTREOTIDE	-	TdgClinicalTrial|NCI|TEND|DrugBank	16438887|16223973|15103227|16625842|16625841|8566856
SSTR1	PASIREOTIDE	agonist	TdgClinicalTrial|GuideToPharmacologyInteractions|DrugBank|TTD	11980628|17395978
SSTR1	STREPTOZOTOCIN	-	NCI	7956902
SSTR1	ALENDRONIC ACID	agonist	GuideToPharmacologyInteractions	-
SSTR1	CORTISTATIN-14	agonist	GuideToPharmacologyInteractions	-
SSTR1	CHEMBL437348	agonist	GuideToPharmacologyInteractions	-
SSTR1	CHEMBL216992	agonist	GuideToPharmacologyInteractions	-
SSTR1	CHEMBL252764	agonist	GuideToPharmacologyInteractions	-
SSTR1	SOMATOSTATIN	agonist	GuideToPharmacologyInteractions	-
SSTR1	CHEMBL442494	agonist	GuideToPharmacologyInteractions	-
SSTR1	OBELIN	antagonist	GuideToPharmacologyInteractions	-
SSTR1	PASIREOTIDE PAMOATE	agonist	ChemblInteractions	-
SSTR1	LANREOTIDE	-	TdgClinicalTrial|TEND	-
SSTR1	PASIREOTIDE DIASPARTATE	agonist	ChemblInteractions	-
SSTR1	OCTREOTIDE ACETATE	agonist	ChemblInteractions	-
SSTR1	CHEMBL539934	agonist	TTD	-
CDKN2A	PALBOCICLIB	-	ClearityFoundationBiomarkers|OncoKB|CKB|CIViC	26715889|25524798|21278246|22711607|27488531|21871868|24495407|20952405|22983396|26528855|25156567|26380006|26183925|23898052
CDKN2A	LETROZOLE	-	OncoKB|CIViC	26715889|25524798
CDKN2A	Ribociclib	-	ClearityFoundationBiomarkers	-
CDKN2A	Roniciclib	-	ClearityFoundationBiomarkers	-
CDKN2A	ABEMACICLIB	-	ClearityFoundationBiomarkers|CKB	27217383|26183925
CDKN2A	ILORASERTIB	-	CGI	-
CDKN2A	PANITUMUMAB	-	CIViC	23746666
CDKN2A	TRAMETINIB	-	CKB	26343583|27488531|22983396
CDKN2A	GEMCITABINE	-	CKB	25156567
CDKN2A	CHEMBL1231206	-	CKB	26140595
CDKN2A	PF-00477736	-	CKB	26140595
CDKN2A	GSK-461364	-	CKB	25156567
CDKN2A	HMN-214	-	CKB	25156567
CDKN2A	ALVOCIDIB	-	CKB	12777976
CDKN2A	IMATINIB	-	CKB	28514312
CDKN2A	CARBOPLATIN	-	CKB	28514312
CDKN2A	PACLITAXEL	-	CKB	28514312
CDKN2A	INK-128	-	CKB	25261369
CDKN2A	ALECTINIB	-	CKB	28476735
CDKN2A	CRIZOTINIB	-	CKB	28476735
SLC25A4	ADENOSINE TRIPHOSPHATE	-	DrugBank	17210842
SLC25A4	CLODRONATE DISODIUM	inhibitor	DrugBank	11752352|11961144
SLC25A4	PAROMOMYCIN	inhibitor	GuideToPharmacologyInteractions	-
SLC25A4	CLODRONIC ACID	inhibitor	TTD	-
CASP3	CHEMBL417149	inhibitor	GuideToPharmacologyInteractions	-
CASP3	CHEMBL586058	inhibitor	GuideToPharmacologyInteractions	-
CASP3	EMRICASAN	inhibitor	ChemblInteractions|DrugBank	-
CASP3	CHEMBL293034	-	DrugBank	10592235
CASP3	CHEMBL310554	-	DrugBank	10592235
CASP3	RIZATRIPTAN	-	NCI	12749243
CASP3	PACLITAXEL	-	NCI	9067280
CASP3	IDRONOXIL	-	ClearityFoundationClinicalTrial	-
CASP3	CELECOXIB	-	PharmGKB	-
CLCN3	PHLORETIN	channel blocker	GuideToPharmacologyInteractions	-
CPE	INSULIN HUMAN	-	DrugBank	17139284|17016423
F11	NONACOG ALFA	ligand	DrugBank	10593931|659613|11342438
F11	CHEMBL273653	inhibitor	GuideToPharmacologyInteractions	-
F11	CONESTAT ALFA	inhibitor	DrugBank	16267649
F11	DEXTRAN SULFATE SODIUM	-	NCI	12968031
F11	THROMBIN	-	NCI	9787166
ACSL1	ADENOSINE PHOSPHATE	product of	DrugBank	17350930|16981708
ACSL1	ADENOSINE TRIPHOSPHATE	-	DrugBank	17139284|17016423
HPGD	CHEMBL1161866	-	DrugBank	17463062
HPGD	IBUPROFEN	-	NCI	16997128
HPGD	SODIUM CHLORIDE	-	NCI	9603077
IRF2	INTERFERON GAMA-1B	-	NCI	10859338
KLKB1	ECALLANTIDE	inhibitor	DrugBank|TTD	18613770
KLKB1	CONESTAT ALFA	Inhibitor|inhibitor	DrugBank	6184384
MTNR1A	RAMELTEON	agonist|multitarget	TdgClinicalTrial|GuideToPharmacologyInteractions|ChemblInteractions|TEND|DrugBank|TTD	17157111|17803013|17389558|15869323|15695169|16173650|16432265|17015817|19768947|11752352|19228178|16730121|19568703
MTNR1A	MELATONIN	binder|agonist	TdgClinicalTrial|GuideToPharmacologyInteractions|TEND|DrugBank|TTD	19449447|15992934|20827520|11752352|20674373|19966183|19463840
MTNR1A	TASIMELTEON	agonist	TdgClinicalTrial|GuideToPharmacologyInteractions|ChemblInteractions|DrugBank|TTD	25534555
MTNR1A	AGOMELATINE	agonist	TdgClinicalTrial|GuideToPharmacologyInteractions|DrugBank|TTD	15289999
MTNR1A	IODOMELATONIN	agonist	GuideToPharmacologyInteractions	-
MTNR1A	CHEMBL1788358	agonist	GuideToPharmacologyInteractions	-
MTNR1A	CHEMBL126809	agonist	GuideToPharmacologyInteractions	-
MTNR1A	CHEMBL34730	agonist	GuideToPharmacologyInteractions	-
MTNR1A	CHEMBL127421	agonist	GuideToPharmacologyInteractions	-
MTNR1A	CHEMBL1946221	agonist	GuideToPharmacologyInteractions	-
MTNR1A	CHEMBL1802025	agonist	GuideToPharmacologyInteractions	-
MTNR1A	CHEMBL10009	agonist	GuideToPharmacologyInteractions	-
MTNR1A	LOMITAPIDE	agonist	GuideToPharmacologyInteractions|TTD	-
MTNR1A	CHEMBL13790	agonist	GuideToPharmacologyInteractions	-
MTNR1A	CHEMBL237236	agonist	GuideToPharmacologyInteractions	-
MTNR1A	CHEMBL1094546	agonist	GuideToPharmacologyInteractions	-
MTNR1A	CHEMBL3260983	agonist	GuideToPharmacologyInteractions	-
MTNR1A	CHEMBL33549	agonist	GuideToPharmacologyInteractions	-
MTNR1A	CHEMBL285718	antagonist	GuideToPharmacologyInteractions	-
MTNR1A	AZD7325	antagonist	GuideToPharmacologyInteractions	-
MTNR1A	LUZINDOLE	antagonist	GuideToPharmacologyInteractions	-
MTNR1A	CHEMBL12296	antagonist	GuideToPharmacologyInteractions	-
MTNR1A	CHEMBL429392	antagonist	GuideToPharmacologyInteractions	-
MTNR1A	CHEMBL189449	antagonist	GuideToPharmacologyInteractions	-
NEK1	UNDECANOATE	inhibitor	GuideToPharmacologyInteractions	-
NPY1R	CHEMBL435278	-	DrugBank	-
NPY1R	CHEMBL422942	antagonist	TTD	-
NPY5R	CHEMBL435278	-	TdgClinicalTrial|DrugBank	-
NPY5R	VELNEPERIT	antagonist	TdgClinicalTrial|ChemblInteractions|TTD	-
NPY5R	S-237648	antagonist	ChemblInteractions	-
NPY5R	CHEMBL438914	antagonist	TTD	-
NPY5R	FR-79620	antagonist	TTD	-
MSMO1	CHEMBL1161866	-	DrugBank	17139284|17016423
TLR3	HYDROXYCHLOROQUINE	-	NCI	16142732
TLR3	PYROXAMIDE	-	NCI	16670286
TLR3	RINTATOLIMOD	agonist	ChemblInteractions	-
VEGFC	LENALIDOMIDE	-	ClearityFoundationClinicalTrial	-
VEGFC	BEVACIZUMAB	-	PharmGKB|ClearityFoundationClinicalTrial	-
VEGFC	CONBERCEPT	inhibitor	ChemblInteractions	-
VEGFC	SORAFENIB TOSYLATE	inhibitor	MyCancerGenomeClinicalTrial	-
GLRA3	GLYCINE	-	DrugBank	17154252|17550639
GLRA3	LINDANE	antagonist	DrugBank	12614680|20600211
GLRA3	PICROTOXIN	channel blocker|antagonist	GuideToPharmacologyInteractions|TEND|DrugBank	17714449
GLRA3	IVERMECTIN	agonist	DrugBank	10592235|19336526|17016423|15313134
GLRA3	ZINC ION	allosteric modulator	GuideToPharmacologyInteractions	-
GLRA3	CHEMBL464651	antagonist	GuideToPharmacologyInteractions	-
GLRA3	CHEMBL497392	antagonist	GuideToPharmacologyInteractions	-
GLRA3	NIFEDIPINE	antagonist	GuideToPharmacologyInteractions	-
GLRA3	STRYCHNINE	antagonist	GuideToPharmacologyInteractions	-
GLRA3	WIN-552122	antagonist	GuideToPharmacologyInteractions	-
GLRA3	PICROTIN	channel blocker	GuideToPharmacologyInteractions	-
GLRA3	PICROTOXININ	channel blocker	GuideToPharmacologyInteractions	-
AADAT	PYRIDOXAL PHOSPHATE	cofactor	DrugBank	15016471|12126930
AADAT	L-GLUTAMATE	-	DrugBank	17139284|17016423|12850557
CDK7	CHEMBL1802728	inhibitor	GuideToPharmacologyInteractions	-
CDK7	PENTOBARBITAL	inhibitor	GuideToPharmacologyInteractions	-
CDK7	MILCICLIB	inhibitor	GuideToPharmacologyInteractions	-
CDK7	RGB-286638	inhibitor	GuideToPharmacologyInteractions|ChemblInteractions	-
CDK7	CHEMBL369507	-	DrugBank	17139284|17016423
CDK7	ALVOCIDIB	inhibitor	MyCancerGenome|TdgClinicalTrial|ChemblInteractions|DrugBank	11752352
CDK7	RG-547	inhibitor	TTD	-
CDK7	BMS-387032	inhibitor	TdgClinicalTrial|ChemblInteractions|CancerCommons|TTD	-
CDK7	SELICICLIB	inhibitor	MyCancerGenome|TdgClinicalTrial|ChemblInteractions|TTD	-
CDK7	AZD-5438	inhibitor	ChemblInteractions	-
CDK7	PHA-793887	inhibitor	ChemblInteractions	-
CDK7	TG-02	inhibitor	ChemblInteractions	-
CDK7	Roniciclib	inhibitor	ChemblInteractions	-
CDK7	AT-7519	inhibitor	ChemblInteractions	-
HEXB	GLUCONOLACTONE	-	DrugBank	17139284|17016423
HEXB	CHEMBL257158	-	DrugBank	17139284|17016423
HEXB	CISPLATIN (CHEMBL2068237)	-	NCI	2089371|6987030
HEXB	CORTISONE	-	NCI	7388056
HEXB	ESTRAMUSTINE	-	NCI	6795611
HEXB	GENTAMICIN	-	NCI	2876489|8456116
HEXB	OMEPRAZOLE	-	NCI	9593221
HEXB	RABEPRAZOLE	-	NCI	9593221
HEXB	TAMOXIFEN	-	NCI	8577454
HEXB	THYROXINE	-	NCI	7388056
HTR1A	NALUZOTAN	agonist	TdgClinicalTrial|ChemblInteractions|TTD	-
HTR1A	ELETRIPTAN	agonist	GuideToPharmacologyInteractions|DrugBank	11513839
HTR1A	METHYSERGIDE	agonist	TdgClinicalTrial|TEND|DrugBank	11049861|14581123|14517765|14501155|1838579
HTR1A	CABERGOLINE	agonist	GuideToPharmacologyInteractions|DrugBank	18691132|18992242|10641988
HTR1A	ROPINIROLE	agonist	DrugBank	18691132
HTR1A	ZOLMITRIPTAN	agonist	TdgClinicalTrial|GuideToPharmacologyInteractions|DrugBank	11513839
HTR1A	OLANZAPINE	agonist|antagonist	TdgClinicalTrial|GuideToPharmacologyInteractions|DrugBank	17848919
HTR1A	CLOZAPINE	agonist|antagonist	TdgClinicalTrial|GuideToPharmacologyInteractions|TEND|DrugBank	12564641|12923612|15213359|15261283|12589516
HTR1A	LOXAPINE	binder	DrugBank	-
HTR1A	AMOXAPINE	antagonist	DrugBank	1666997
HTR1A	PROPRANOLOL	antagonist	GuideToPharmacologyInteractions|DrugBank	7759768
HTR1A	LISURIDE	agonist	TdgClinicalTrial|GuideToPharmacologyInteractions|TEND|DrugBank	2887435|1783326|18691132|11224054|1678728|12373423
HTR1A	ERGOTAMINE	agonist	DrugBank	12525272
HTR1A	APOMORPHINE	agonist	GuideToPharmacologyInteractions|DrugBank	18691132
HTR1A	RISPERIDONE	antagonist	GuideToPharmacologyInteractions|DrugBank	11132243
HTR1A	ALPRENOLOL	antagonist	DrugBank	9145928|9806333|8392199|1323650
HTR1A	PINDOLOL	antagonist	GuideToPharmacologyInteractions|DrugBank	10435400|10432475|10331108|10490909|11752352|10088139
HTR1A	ERGOLOID MESYLATES	agonist|antagonist	ChemblInteractions|DrugBank	2869188|1606351|8786706|10084415
HTR1A	ARIPIPRAZOLE	agonist|antagonist|partial agonist	TdgClinicalTrial|GuideToPharmacologyInteractions|ChemblInteractions|TEND|DrugBank	15257633|15862515|12063084|14647959|14709325
HTR1A	PALIPERIDONE	antagonist	GuideToPharmacologyInteractions|DrugBank	11132243
HTR1A	PENBUTOLOL	antagonist	DrugBank	1468487|10942852
HTR1A	YOHIMBINE	antagonist|partial agonist	GuideToPharmacologyInteractions|DrugBank	6136920|10611634
HTR1A	ACEPROMAZINE	antagonist	DrugBank	11755134|9760039
HTR1A	ALVERINE	antagonist	DrugBank	11697552
HTR1A	PIPOTIAZINE	antagonist	DrugBank	11755134|9760039
HTR1A	THIOPROPERAZINE	antagonist	DrugBank	11755134|9760039
HTR1A	LYSERGIDE	agonist	GuideToPharmacologyInteractions|DrugBank	14209776
HTR1A	DAPOXETINE	-	DrugBank	-
HTR1A	BIFEPRUNOX	partial agonist|agonist	TdgClinicalTrial|ChemblInteractions|DrugBank|TTD	17393144|17659474|16237379
HTR1A	FLIBANSERIN	agonist	TdgClinicalTrial|GuideToPharmacologyInteractions|DrugBank|TTD	26412054|12890707|12177684
HTR1A	ILOPERIDONE	antagonist	TdgClinicalTrial|GuideToPharmacologyInteractions|DrugBank	23272794
HTR1A	LESOPITRON	-	DrugBank	15331910|16032484
HTR1A	ROTIGOTINE	agonist	TEND|DrugBank	18691132|18704368
HTR1A	PARDOPRUNOX HYDROCHLORIDE	-	DrugBank	-
HTR1A	OSEMOZOTAN	agonist	TdgClinicalTrial|ChemblInteractions|DrugBank|TTD	-
HTR1A	CARIPRAZINE	agonist|partial agonist	DrugBank	26510944
HTR1A	MIANSERIN	blocker	DrugBank	-
HTR1A	VILAZODONE	antagonist|agonist	TdgClinicalTrial|GuideToPharmacologyInteractions|DrugBank|TTD	15507223|12183683
HTR1A	BOPINDOLOL	-	DrugBank	10435400|10432475|10331108|10490909|11752352|10088139
HTR1A	CINITAPRIDE	agonist	DrugBank	9562338|9211565
HTR1A	LURASIDONE	antagonist	TdgClinicalTrial|DrugBank	23545936
HTR1A	VORTIOXETINE	agonist	TdgClinicalTrial|GuideToPharmacologyInteractions|DrugBank	21486038
HTR1A	BREXPIPRAZOLE	agonist|partial agonist	TdgClinicalTrial|ChemblInteractions|DrugBank	24947465
HTR1A	TIAPRIDE	antagonist	DrugBank	11520476
HTR1A	TRAZODONE	-	TdgClinicalTrial|TEND	-
HTR1A	MILNACIPRAN	-	PharmGKB	-
HTR1A	MIRTAZAPINE	-	TEND	-
HTR1A	ASENAPINE (CHEMBL3187365)	agonist	TdgClinicalTrial|GuideToPharmacologyInteractions	-
HTR1A	NARATRIPTAN	agonist	TdgClinicalTrial|GuideToPharmacologyInteractions	-
HTR1A	GEPIRONE	agonist	TdgClinicalTrial|TTD	-
HTR1A	CHEMBL294144	agonist	TdgClinicalTrial|TTD	-
HTR1A	XALIPRODEN	antagonist	TdgClinicalTrial|TTD	-
HTR1A	BUSPIRONE	agonist	TdgClinicalTrial|GuideToPharmacologyInteractions|TEND|TTD	-
HTR1A	SUMATRIPTAN	agonist	TdgClinicalTrial|GuideToPharmacologyInteractions	-
HTR1A	QUETIAPINE	agonist	GuideToPharmacologyInteractions|TEND	-
HTR1A	PAROXETINE	-	PharmGKB	-
HTR1A	CHEMBL418854	binder	TTD	-
HTR1A	CHEMBL165679	antagonist	TTD	-
HTR1A	CHEMBL221692	agonist	TTD	-
HTR1A	CHEMBL1188853	agonist	TTD	-
HTR1A	PARDOPRUNOX	agonist	TdgClinicalTrial|ChemblInteractions	-
HTR1A	SARIZOTAN	agonist	TTD	-
HTR1A	ZIPRASIDONE	agonist	GuideToPharmacologyInteractions|TEND	-
HTR1A	ADATANSERIN	agonist	TTD	-
HTR1A	ABAPERIDONE (CHEMBL151475)	antagonist	TTD	-
HTR1A	GSK163090	antagonist	ChemblInteractions|TTD	-
HTR1A	FROVATRIPTAN	agonist	GuideToPharmacologyInteractions	-
HTR1A	CHEMBL277120	agonist	GuideToPharmacologyInteractions	-
HTR1A	SEROTONIN	agonist	GuideToPharmacologyInteractions	-
HTR1A	8-OH-DPAT	agonist	GuideToPharmacologyInteractions	-
HTR1A	BMY-14802	agonist	GuideToPharmacologyInteractions	-
HTR1A	AFTOBETIN	agonist	GuideToPharmacologyInteractions	-
HTR1A	DONITRIPTAN	agonist	GuideToPharmacologyInteractions	-
HTR1A	CHEMBL267615	agonist	GuideToPharmacologyInteractions	-
HTR1A	FLESINOXAN	agonist	GuideToPharmacologyInteractions	-
HTR1A	L-694247	agonist	GuideToPharmacologyInteractions	-
HTR1A	CHEMBL313714	agonist	GuideToPharmacologyInteractions	-
HTR1A	LY-293284	agonist	GuideToPharmacologyInteractions	-
HTR1A	CHEMBL101690	agonist	GuideToPharmacologyInteractions	-
HTR1A	CHEMBL3186179	agonist	GuideToPharmacologyInteractions	-
HTR1A	NAFADOTRIDE	agonist	GuideToPharmacologyInteractions	-
HTR1A	CHEMBL230963	agonist	GuideToPharmacologyInteractions	-
HTR1A	OCAPERIDONE	agonist	GuideToPharmacologyInteractions	-
HTR1A	QUINPIROLE	agonist	GuideToPharmacologyInteractions	-
HTR1A	RIZATRIPTAN	agonist	GuideToPharmacologyInteractions	-
HTR1A	RU-24969	agonist	GuideToPharmacologyInteractions	-
HTR1A	CHEMBL1590266	agonist	GuideToPharmacologyInteractions	-
HTR1A	CHEMBL28000	agonist	GuideToPharmacologyInteractions	-
HTR1A	SPIROXATRINE	agonist	GuideToPharmacologyInteractions	-
HTR1A	BEFIRADOL	agonist	GuideToPharmacologyInteractions|ChemblInteractions	-
HTR1A	TANDOSPIRONE	agonist	GuideToPharmacologyInteractions	-
HTR1A	U-92,016-A	agonist	GuideToPharmacologyInteractions	-
HTR1A	XANOMELINE	agonist	GuideToPharmacologyInteractions	-
HTR1A	ZALOSPIRONE	agonist	GuideToPharmacologyInteractions	-
HTR1A	BMY-7378	agonist	GuideToPharmacologyInteractions	-
HTR1A	BRL-15,572	agonist	GuideToPharmacologyInteractions	-
HTR1A	BROMOCRIPTINE	agonist	GuideToPharmacologyInteractions	-
HTR1A	Capeserod	agonist	GuideToPharmacologyInteractions	-
HTR1A	FLUPAROXAN	agonist	GuideToPharmacologyInteractions	-
HTR1A	GR-127935	agonist	GuideToPharmacologyInteractions	-
HTR1A	IPSAPIRONE	agonist	GuideToPharmacologyInteractions	-
HTR1A	PERGOLIDE	agonist	GuideToPharmacologyInteractions	-
HTR1A	PIRIBEDIL (CHEMBL1371770)	agonist	GuideToPharmacologyInteractions	-
HTR1A	ROXINDOLE	agonist	GuideToPharmacologyInteractions	-
HTR1A	CHEMBL41716	agonist	GuideToPharmacologyInteractions	-
HTR1A	CHEMBL49247	agonist	GuideToPharmacologyInteractions	-
HTR1A	CHEMBL20963	agonist	GuideToPharmacologyInteractions	-
HTR1A	TERGURIDE	agonist	GuideToPharmacologyInteractions	-
HTR1A	CHEMBL345214	allosteric modulator	GuideToPharmacologyInteractions	-
HTR1A	CHEMBL1255588	antagonist	GuideToPharmacologyInteractions	-
HTR1A	CHLORPROMAZINE	antagonist	GuideToPharmacologyInteractions	-
HTR1A	CYAMEMAZINE	antagonist	GuideToPharmacologyInteractions	-
HTR1A	FLUSPIRILENE	antagonist	GuideToPharmacologyInteractions	-
HTR1A	CHEMBL1908856	antagonist	GuideToPharmacologyInteractions	-
HTR1A	CHEMBL131556	antagonist	GuideToPharmacologyInteractions	-
HTR1A	HALOPERIDOL	antagonist	GuideToPharmacologyInteractions	-
HTR1A	CHEMBL29027	antagonist	GuideToPharmacologyInteractions	-
HTR1A	CHEMBL418834	antagonist	GuideToPharmacologyInteractions	-
HTR1A	CHEMBL326418	antagonist	GuideToPharmacologyInteractions	-
HTR1A	KETANSERIN	antagonist	GuideToPharmacologyInteractions	-
HTR1A	MESORIDAZINE	antagonist	GuideToPharmacologyInteractions	-
HTR1A	METITEPINE	antagonist	GuideToPharmacologyInteractions	-
HTR1A	CHEMBL7318	antagonist	GuideToPharmacologyInteractions	-
HTR1A	CHEMBL1256701	antagonist	GuideToPharmacologyInteractions	-
HTR1A	PIMOZIDE	antagonist	GuideToPharmacologyInteractions	-
HTR1A	PIPAMPERONE	antagonist	GuideToPharmacologyInteractions	-
HTR1A	PIZOTYLINE	antagonist	GuideToPharmacologyInteractions	-
HTR1A	RACLOPRIDE	antagonist	GuideToPharmacologyInteractions	-
HTR1A	REPINOTAN	antagonist	GuideToPharmacologyInteractions	-
HTR1A	RITANSERIN	antagonist	GuideToPharmacologyInteractions	-
HTR1A	ROBALZOTAN	antagonist	GuideToPharmacologyInteractions|ChemblInteractions	-
HTR1A	CHEMBL191971	antagonist	GuideToPharmacologyInteractions	-
HTR1A	CHEMBL183460	antagonist	GuideToPharmacologyInteractions	-
HTR1A	CHEMBL425190	antagonist	GuideToPharmacologyInteractions	-
HTR1A	SERTINDOLE	antagonist	GuideToPharmacologyInteractions	-
HTR1A	SPIPERONE	antagonist	GuideToPharmacologyInteractions	-
HTR1A	CHEMBL22778	antagonist	GuideToPharmacologyInteractions	-
HTR1A	WAY-100,635	antagonist	GuideToPharmacologyInteractions	-
HTR1A	CHEMBL286607	antagonist	GuideToPharmacologyInteractions	-
HTR1A	TERTATOLOL	antagonist	GuideToPharmacologyInteractions	-
HTR1A	THIORIDAZINE	antagonist	GuideToPharmacologyInteractions	-
HTR1A	TIOSPIRONE	antagonist	GuideToPharmacologyInteractions	-
HTR1A	CHEMBL38288	antagonist	GuideToPharmacologyInteractions	-
HTR1A	ZOTEPINE	antagonist	GuideToPharmacologyInteractions	-
HTR1A	VORTIOXETINE HYDROBROMIDE	agonist	ChemblInteractions	-
HTR1A	ARIPIPRAZOLE LAUROXIL	partial agonist	ChemblInteractions	-
HTR1A	PICLOZOTAN	agonist	ChemblInteractions	-
HTR1A	LECOZOTAN HYDROCHLORIDE	antagonist	ChemblInteractions	-
HTR1A	BUSPIRONE HYDROCHLORIDE	partial agonist	ChemblInteractions	-
HTR1A	METHYSERGIDE MALEATE	partial agonist	ChemblInteractions	-
HTR1A	SARIZOTAN HYDROCHLORIDE	agonist	ChemblInteractions	-
HTR1A	VILAZODONE HYDROCHLORIDE	partial agonist	ChemblInteractions	-
PIK3R1	PF-04691502	inhibitor	ClearityFoundationBiomarkers|MyCancerGenome|ChemblInteractions	-
PIK3R1	Puquitinib	inhibitor	ChemblInteractions	-
PIK3R1	PA-799	inhibitor	ChemblInteractions	-
PIK3R1	ISOPRENALINE	agonist	DrugBank	15110780|15618457|15985706|15381832|15527548
PIK3R1	SF-1126	inhibitor	MyCancerGenome|ChemblInteractions|DrugBank	-
PIK3R1	WORTMANNIN	-	DrugBank	10592235
PIK3R1	GSK-2636771	inhibitor	MyCancerGenome	-
PIK3R1	DS-7423	inhibitor	ClearityFoundationBiomarkers|ChemblInteractions	-
PIK3R1	OMIPALISIB	inhibitor	ClearityFoundationBiomarkers|ChemblInteractions|MyCancerGenomeClinicalTrial	-
PIK3R1	RECILISIB	inhibitor	ChemblInteractions	-
PIK3R1	PWT-33587	inhibitor	ChemblInteractions	-
PIK3R1	RG-7666	inhibitor	ChemblInteractions	-
PIK3R1	VS-5584	inhibitor	ChemblInteractions	-
PIK3R1	COPANLISIB	inhibitor	ClearityFoundationBiomarkers|MyCancerGenome|ChemblInteractions|MyCancerGenomeClinicalTrial	-
PIK3R1	GEDATOLISIB	inhibitor	ClearityFoundationBiomarkers|MyCancerGenome|ChemblInteractions|MyCancerGenomeClinicalTrial	-
PIK3R1	SONOLISIB	inhibitor	MyCancerGenome|ChemblInteractions|MyCancerGenomeClinicalTrial	-
PIK3R1	APITOLISIB	inhibitor	MyCancerGenome|ChemblInteractions	-
PIK3R1	TASELISIB	inhibitor	ChemblInteractions	-
PIK3R1	PILARALISIB (CHEMBL3360203)	inhibitor	ChemblInteractions	-
PIK3R1	VOXTALISIB	inhibitor	ClearityFoundationBiomarkers|MyCancerGenome|ChemblInteractions	-
PIK3R1	ZSTK-474	inhibitor	ClearityFoundationBiomarkers|ChemblInteractions	-
PIK3R1	ALPELISIB	inhibitor	ClearityFoundationBiomarkers|MyCancerGenome|MyCancerGenomeClinicalTrial	-
PIK3R1	PI-103	inhibitor	MyCancerGenome	-
PIK3R1	QUERCETIN	inhibitor	MyCancerGenome	-
PIK3R1	PILARALISIB (CHEMBL3218575)	inhibitor	MyCancerGenome	-
PIK3R1	WX-037	inhibitor	ChemblInteractions	-
PIK3R1	DACTOLISIB	inhibitor	ClearityFoundationBiomarkers|MyCancerGenome|ChemblInteractions|MyCancerGenomeClinicalTrial	-
PIK3R1	BGT-226 (CHEMBL3545096)	inhibitor	ChemblInteractions	-
PIK3R1	PICTILISIB	inhibitor	MyCancerGenome|ChemblInteractions	-
PIK3R1	BUPARLISIB	inhibitor	MyCancerGenome|ChemblInteractions	-
PIK3R1	Panulisib	inhibitor	ChemblInteractions	-
PIK3R1	GSK-1059615	inhibitor	ChemblInteractions	-
PIK3R1	AZD-6482	inhibitor	ChemblInteractions	-
PIK3R1	BUPARLISIB HYDROCHLORIDE	inhibitor	MyCancerGenomeClinicalTrial	-
PIK3R1	LY-3023414	inhibitor	ChemblInteractions	-
SMN1	ACLARUBICIN	-	NCI	11734549
SMN1	AMIKACIN	-	NCI	15790598
SMN1	PHENYLBUTANOIC ACID	-	NCI	14560316
SMN1	VALPROIC ACID	-	NCI	14595654
CARTPT	AMPHETAMINE	agonist	TdgClinicalTrial|DrugBank	15597110|15661821|15680473|16713658|15644956|15680478
CARTPT	DEXAMETHASONE	-	NCI	12591118
CARTPT	PROGESTERONE	-	NCI	18598674
MCCC2	BIOTIN	-	DrugBank	17266990|17659996|17254330|16707089
OCLN	TRETINOIN	-	NCI	15500294

## Sheet: Table S9
Table S9: Results of Drug-Gene interactions analysis using DGIdb. Target genes were affected by SNVs in ESCC.
Gene	Drug	Interaction_types	Sources	PMIDs
KCNV2	TEDISAMIL	blocker	ChemblInteractions	-
KCNV2	GUANIDINE HYDROCHLORIDE	blocker	ChemblInteractions	-
KCNV2	NERISPIRDINE	blocker	ChemblInteractions	-
KCNV2	DALFAMPRIDINE	blocker	ChemblInteractions	-
JAK2	CT-1578	inhibitor	ChemblInteractions	-
JAK2	AT-9283	inhibitor	TALC|MyCancerGenome|GuideToPharmacologyInteractions|ChemblInteractions	-
JAK2	BARICITINIB	inhibitor	TdgClinicalTrial|GuideToPharmacologyInteractions|ChemblInteractions	-
JAK2	RUXOLITINIB	inhibitor	MyCancerGenome|TdgClinicalTrial|OncoKB|CKB|GuideToPharmacologyInteractions|CGI|DrugBank|DoCM|MyCancerGenomeClinicalTrial	18805579|16293597|24398328|25260694|25515960|20339092|21926964|23400675|22829971|15781101|16081687|22271575|22955920|20631743|25207766|19287384|20585391|21120162|22041374|16709929|24251790|23061804|22875628|19470474|18394554|21689158|23115274|21393331|23514013|22368270|25157968|22818858|23630205|24986690|24404189|22422826|26472029|22899477|22571758
JAK2	TOFACITINIB	antagonist|inhibitor	DrugBank	10592235
JAK2	AZD-1480	inhibitor	MyCancerGenome|CKB|GuideToPharmacologyInteractions|ChemblInteractions	21926964
JAK2	BMS-911543	inhibitor	GuideToPharmacologyInteractions|ChemblInteractions	-
JAK2	CHEMBL2062804	inhibitor	GuideToPharmacologyInteractions	-
JAK2	Cerdulatinib	inhibitor	GuideToPharmacologyInteractions	-
JAK2	CHEMBL3116050	inhibitor	GuideToPharmacologyInteractions	-
JAK2	DECERNOTINIB	inhibitor	GuideToPharmacologyInteractions	-
JAK2	FEDRATINIB	inhibitor	MyCancerGenome|TdgClinicalTrial|CKB|GuideToPharmacologyInteractions|ChemblInteractions|CIViC|TTD	24398328|21926964|18394554
JAK2	FILGOTINIB	inhibitor	TdgClinicalTrial|GuideToPharmacologyInteractions	-
JAK2	GANDOTINIB	inhibitor	MyCancerGenome|GuideToPharmacologyInteractions|ChemblInteractions	-
JAK2	ITACITINIB	inhibitor	GuideToPharmacologyInteractions	-
JAK2	CHEMBL21156	inhibitor	CKB|GuideToPharmacologyInteractions|DrugBank	22916261|10592235
JAK2	PAROXETINE	inhibitor	GuideToPharmacologyInteractions	-
JAK2	MOMELOTINIB	inhibitor	CKB|GuideToPharmacologyInteractions|ChemblInteractions	24398328|21926964
JAK2	NS-018	inhibitor	GuideToPharmacologyInteractions|ChemblInteractions	-
JAK2	PACRITINIB	inhibitor	TdgClinicalTrial|GuideToPharmacologyInteractions|ChemblInteractions	-
JAK2	RGB-286638	inhibitor	GuideToPharmacologyInteractions	-
JAK2	TG-02	inhibitor	GuideToPharmacologyInteractions|ChemblInteractions	-
JAK2	XL-019	inhibitor	TdgClinicalTrial|GuideToPharmacologyInteractions|ChemblInteractions|DrugBank|TTD	-
JAK2	AC-430	inhibitor	TdgClinicalTrial|ChemblInteractions	-
JAK2	PEFICITINIB	inhibitor	ChemblInteractions	-
JAK2	RUXOLITINIB PHOSPHATE	inhibitor	ChemblInteractions|MyCancerGenomeClinicalTrial|TTD	-
JAK2	CHEMBL1213492	inhibitor	TTD	-
JAK2	PIBOSEROD	inhibitor	TTD	-
JAK2	LESTAURTINIB	inhibitor	TdgClinicalTrial|CKB|ChemblInteractions	21926964
JAK2	LS-104	inhibitor	ChemblInteractions	-
JAK2	TOFACITINIB CITRATE	inhibitor	ChemblInteractions	-
JAK2	IMATINIB	-	CKB	21224473
JAK2	AZD-1208	-	CKB	26472029
JAK2	PICTILISIB	-	CKB	24251790
JAK2	GO-6976	-	CKB	16956345
JAK2	ZSTK-474	-	CKB	24251790
JAK2	SGI-1776	-	CKB	26472029
JAK2	PACLITAXEL	-	CKB	27075627
JAK2	NVP-AUY922	-	CKB	24398328
JAK2	PEMBROLIZUMAB	-	CKB|CIViC	27433843
JAK2	CHEMBL500779	-	DrugBank	10592235
JAK2	ENMD-2076	-	TdgClinicalTrial	-
JAK2	CHEMBL480411	-	DrugBank	10592235
JAK2	DACTOLISIB	-	CKB	24251790
JAK2	RP-6530	-	CKB	-
CCL21	BROMOACETIC ACID	-	NCI	14610196
CCL21	HEPARIN	-	NCI	11286540
COL5A1	COLLAGENASE CLOSTRIDIUM HISTOLYTICUM	-	ChemblInteractions	-
COL5A1	OCRIPLASMIN	-	ChemblInteractions	-
MAP4K5	BOSUTINIB	inhibitor	GuideToPharmacologyInteractions	-
FAS	CHOLECALCIFEROL	-	NCI	9811059
FAS	TESTOSTERONE	-	NCI	10809356
FAS	ASPIRIN	-	NCI	15200494
FAS	SODIUM BUTYRATE	-	NCI	10444408|10720760
FAS	FLUOROURACIL	-	NCI	12845662
FAS	VALPROIC ACID	-	NCI	16328060
FAS	CHLORFENSON	-	NCI	9759874
FAS	ATORVASTATIN	-	NCI	16796407
FAS	RIZATRIPTAN	-	GuideToPharmacologyInteractions|NCI	12660450|10974031
FAS	TRETINOIN	-	NCI	9792441
FAS	VESNARINONE	-	NCI	9226479
FAS	THROMBIN	-	NCI	16271051
FAS	ARSENIC TRIOXIDE	-	NCI	14719092
FAS	FLOXURIDINE	-	NCI	11115403
FAS	LITHIUM	-	NCI	15475000
FAS	CYCLOPHOSPHAMIDE	-	NCI	11437491
FAS	VITAMIN K	-	NCI	10930097
FAS	TENIPOSIDE	-	NCI	9543255
FAS	DAUNORUBICIN	-	NCI	10216102
FAS	MYCOPHENOLIC ACID	-	NCI	14659903
FAS	EDELFOSINE	-	NCI	16540473
FOLH1	CAPROMAB	antibody	TdgClinicalTrial|GuideToPharmacologyInteractions|TEND|DrugBank|TTD	11016653|9792131|15882479|11752352|9508077
FOLH1	DOCETAXEL	inhibitor	ClearityFoundationClinicalTrial|CancerCommons	-
FOLH1	CLAVULANIC ACID	-	TdgClinicalTrial	-
FOLH1	L-GLUTAMATE	-	DrugBank	11916141|15336276|15837926|17139284|17016423
FOLH1	MDX-070	-	ChemblInteractions	-
FOLH1	SURAMIN	-	NCI	10861758
FOLH1	STANOLONE	-	NCI	8753752
FOLH1	METHOTREXATE	-	NCI	9816319
AVPR1A	DESMOPRESSIN ACETATE	agonist	ChemblInteractions|DrugBank	8957254|10731046|10594321|15613460
AVPR1A	LYPRESSIN	agonist	ChemblInteractions	-
AVPR1A	FELYPRESSIN	agonist	TdgClinicalTrial|TEND|DrugBank|TTD	18655903|11752352|17139284|17016423
AVPR1A	CONIVAPTAN	antagonist	TdgClinicalTrial|GuideToPharmacologyInteractions|TEND|DrugBank|TTD	19057376|17919259|16522696|20054444|17202666|11752352|17428103|19663609|17592003|19695403
AVPR1A	TERLIPRESSIN	stimulator	TdgClinicalTrial|TEND|DrugBank|TTD	17275806|16011575|16511036|16532916|11752352|17303660
AVPR1A	TOLVAPTAN	antagonist	GuideToPharmacologyInteractions|DrugBank	20637957
AVPR1A	ARGIPRESTOCIN	agonist	GuideToPharmacologyInteractions	-
AVPR1A	CHEMBL265859	agonist	GuideToPharmacologyInteractions	-
AVPR1A	CHEMBL435323	agonist	GuideToPharmacologyInteractions	-
AVPR1A	CHEMBL332447	agonist	GuideToPharmacologyInteractions	-
AVPR1A	OXYTOCIN	agonist	GuideToPharmacologyInteractions	-
AVPR1A	AMSACRINE	agonist	GuideToPharmacologyInteractions	-
AVPR1A	CHEMBL3274309	agonist	GuideToPharmacologyInteractions	-
AVPR1A	VASOPRESSIN	agonist	TdgClinicalTrial|GuideToPharmacologyInteractions|ChemblInteractions|TEND|DrugBank	17275806|16011575|16511036|16532916|17303660
AVPR1A	ATOSIBAN	antagonist	GuideToPharmacologyInteractions	-
AVPR1A	CHEMBL70099	antagonist	GuideToPharmacologyInteractions	-
AVPR1A	APRACLONIDINE	antagonist	GuideToPharmacologyInteractions	-
AVPR1A	APRINDINE	antagonist	GuideToPharmacologyInteractions	-
AVPR1A	CHEMBL1254024	antagonist	GuideToPharmacologyInteractions	-
AVPR1A	MOZAVAPTAN	antagonist	GuideToPharmacologyInteractions	-
AVPR1A	NELIVAPTAN	antagonist	GuideToPharmacologyInteractions	-
AVPR1A	CHEMBL296908	antagonist	GuideToPharmacologyInteractions	-
AVPR1A	MERCAPTOPURINE	antagonist	GuideToPharmacologyInteractions	-
AVPR1A	RELCOVAPTAN	antagonist	GuideToPharmacologyInteractions|ChemblInteractions	-
AVPR1A	SATAVAPTAN	antagonist	GuideToPharmacologyInteractions	-
AVPR1A	ANTHRACENE-9-CARBOXYLIC ACID	antagonist	GuideToPharmacologyInteractions	-
AVPR1A	ANTIPYRINE	antagonist	GuideToPharmacologyInteractions	-
AVPR1A	K-252A	antagonist	GuideToPharmacologyInteractions	-
AVPR1A	CHEMBL3307200	antagonist	GuideToPharmacologyInteractions	-
AVPR1A	CHEMBL307483	antagonist	GuideToPharmacologyInteractions	-
AVPR1A	CONIVAPTAN HYDROCHLORIDE	antagonist	ChemblInteractions	-
AVPR1A	SELEPRESSIN	agonist	ChemblInteractions	-
AVPR1A	RG7314	antagonist	ChemblInteractions	-
AVPR1A	SRX246	antagonist	ChemblInteractions	-
AVPR1A	SRX251	antagonist	ChemblInteractions	-
AVPR1A	VASOPRESSIN TANNATE	agonist	ChemblInteractions	-
COL4A1	OCRIPLASMIN	-	ChemblInteractions	-
COL4A1	COLLAGENASE CLOSTRIDIUM HISTOLYTICUM	-	ChemblInteractions	-
ACAN	ILOMASTAT	-	DrugBank	10592235
IL21R	DENENICOKIN	-	TdgClinicalTrial	-
TAOK2	DEXFOSFOSERINE	-	DrugBank	10592235
ITGAX	PHORBOL MYRISTATE ACETATE	-	NCI	15665425
MINK1	PF-03715455	inhibitor	GuideToPharmacologyInteractions	-
AOC3	VEPALIMOMAB	inhibitor	ChemblInteractions	-
AOC3	CEFAZOLIN	antibody	GuideToPharmacologyInteractions	-
AOC3	PHENELZINE	inhibitor	GuideToPharmacologyInteractions	-
AOC3	NOVOBIOCIN	inhibitor	GuideToPharmacologyInteractions	-
AOC3	HYDRALAZINE	-	TdgClinicalTrial	-
FASN	CERULENIN	inhibitor	DrugBank|TTD	15878185|10102370|17168665|12181752|20373869|11245456|11752352
FASN	ORLISTAT	inhibitor	TdgClinicalTrial|DrugBank	16749788|15138278|15870086|11752352|16091048|15026345
FASN	LIOTHYRONINE SODIUM	-	NCI	9770474
FASN	PALIFERMIN	-	TdgClinicalTrial	-
FASN	CLOZAPINE	-	NCI	17052361
FASN	PACLITAXEL	-	NCI	15657900
FASN	RISPERIDONE	-	NCI	17052361
LAMA3	OCRIPLASMIN	-	ChemblInteractions	-
MEX3C	MEDRONIC ACID	-	PharmGKB	-
SCN1B	ZONISAMIDE	inhibitor	TdgClinicalTrial|DrugBank	19557119|20001433|19948168|15511691|20025128|14704463|18433351
ACSS2	ADENOSINE PHOSPHATE	product of	DrugBank	17497934|17350930|17303131|16981708
ACSS2	ADENOSINE TRIPHOSPHATE	-	DrugBank	12493915|17139284|14704009|17016423
TP53	ASPIRIN	acetylation	DrugBank	21475861
TP53	BORTEZOMIB	inhibitor	TALC	-
TP53	AMG-900	-	CKB	24091768
TP53	EPIRUBICIN	-	CKB	17388661|22903472
TP53	DECITABINE	-	CGI	-
TP53	IRINOTECAN	-	CKB	25567130
TP53	TRAMETINIB	-	CKB	27659046
TP53	CYCLOPHOSPHAMIDE	-	CKB	17388661|16243804|26438783
TP53	RIZATRIPTAN	-	NCI	14614330
TP53	LORLATINIB	-	CKB	28285684
TP53	METHYLPREDNISOLONE	-	NCI	16684279
TP53	AMG-337	-	CKB	26432108
TP53	METHIMAZOLE	-	NCI	7790147
TP53	ETOPOSIDE	-	CKB	25964101
TP53	RG-547	-	CKB	17121911
TP53	VEMURAFENIB	-	CKB	26343583|28514312
TP53	CHEMBL303958	-	CKB	21730979
TP53	PANITUMUMAB	-	CKB	28514312
TP53	INTERFERON ALFA-2B	-	NCI	16001656
TP53	GRANISETRON	-	ClearityFoundationClinicalTrial	-
TP53	PF-04217903	-	CKB	27659046
TP53	SIROLIMUS	-	CKB|NCI	26144316|16651424
TP53	PACLITAXEL	-	PharmGKB|CKB|NCI	16459017
TP53	DUVELISIB	-	CKB	-
TP53	PD-0325901	-	CKB	26272063
TP53	GANETESPIB	-	CKB	26009011
TP53	OLAPARIB	-	CKB	22172724
TP53	CAPMATINIB	-	CKB	25971938
TP53	PAZOPANIB	-	CKB	26646755|25669829
TP53	ENALAPRIL	-	NCI	16900775
TP53	HALOPERIDOL	-	NCI	16476148
TP53	BEVACIZUMAB	-	CKB|NCI	27466356|21399868|23670029|11720743|17145525|15579019
TP53	STREPTONIGRIN	-	NCI	12027749
TP53	URSODIOL	-	NCI	15885361
TP53	SELICICLIB	-	CKB	22862161|26826118
TP53	AZD-5363	-	CKB	26910118
TP53	NAVITOCLAX	-	CKB	27659046|26474387
TP53	SP-600125	-	CKB	22438244
TP53	VX-970	-	CKB	-
TP53	DS-7423	-	CKB	24504419
TP53	TOPOTECAN	-	CKB	26438783
TP53	Tepotinib	-	CKB	26358474
TP53	CARBOPLATIN	-	CKB|CIViC	25567130|25658463|11595686|26494859|27998224
TP53	PROPYLTHIOURACIL	-	NCI	7790147
TP53	DOCETAXEL	-	CKB|CIViC	21399868|22425996
TP53	RITUXIMAB	-	NCI	11895917
TP53	ALPELISIB	-	CKB	27659046
TP53	DASATINIB	-	CKB	26855149
TP53	TRIFLURIDINE	-	CKB	25700705
TP53	ALVESPIMYCIN	-	CKB	26009011
TP53	CYTARABINE	-	CKB	-
TP53	CHEMBL1221512	-	NCI	16224182
TP53	AZD-1775	-	CKB|CGI	27601554|27196784|21992793|23520471|21389100|19887545|21799033|28652249|22713237|27998224
TP53	CETUXIMAB	-	CIViC	24957073
TP53	RG-7602	-	CKB	27815358
TP53	TIRAPAZAMINE	-	NCI	9647614
TP53	LY-3009120	-	CKB	26343583
TP53	PROXYPHYLLINE	-	NCI	16751417
TP53	DIETHYLSTILBESTROL	-	NCI	15545218
TP53	AZD-6738	-	CKB|CGI	26563132|28062704
TP53	Lesogaberan	-	DrugBank	-
TP53	GEDATOLISIB	-	CKB	23980093|21325073
TP53	PRAMLINTIDE	-	CGI	-
TP53	DAUNORUBICIN	-	CKB	16243804
TP53	THIOTEPA	-	NCI	12058967
TP53	PUROMYCIN	-	NCI	11866936
TP53	VESNARINONE	-	NCI	7750082
TP53	AZD-7762	-	CKB	23839309
TP53	ZINC CHLORIDE	-	NCI	16585387
TP53	TRIFLUOPERAZINE	-	NCI	12415616
TP53	CHEMBL1235116	-	DrugBank	10592235
TP53	IFOSFAMIDE	-	CKB	23165797
TP53	PEMBROLIZUMAB	-	CKB	28039262
TP53	MYCOPHENOLIC ACID	-	NCI	16684279
TP53	PIMASERTIB	-	CKB	26228206
TP53	CAPECITABINE	-	CIViC	24957073
TP53	TAMOXIFEN	-	CIViC	10786679
TP53	VORINOSTAT	-	CKB	26009011|25669829
TP53	TARENFLURBIL	-	NCI	15710360
TP53	OXALIPLATIN	-	CKB|CIViC	24957073|21468686
TP53	DABRAFENIB	-	CKB	27659046
TP53	INK-128	-	CKB	26272063|25261369
TP53	ERLOTINIB	-	CKB	27659046
TP53	GEMCITABINE	-	CKB|CGI	27167172|23520471|21389100|27815358|26228206
TP53	YONDELIS	-	NCI	16888811
TP53	FLUOROURACIL	-	PharmGKB	-
TP53	HEMICHOLINIUM-3	-	CKB	21980130
TP53	DEMCIZUMAB	-	CKB	26855149
TP53	PRODIGIOSIN	-	CKB	26759239
TP53	DOXORUBICIN	-	CKB|CGI|CIViC	25658463|21399868|16243804|23165797|26826118|22698404|9569050
TP53	ABEMACICLIB	-	CKB|CGI	27217383
TP53	AZD-6482	-	CKB	26563132
TP53	SELUMETINIB	-	CKB|CIViC	26343583|26272063|22425996
TP53	GARLIC	-	NCI	16351512
TP53	ENCORAFENIB	-	CKB	-
TP53	PF-00477736	-	CKB	22713237
TP53	PHA-680632	-	CKB	18026198
TP53	INOSITOL	-	NCI	16733561
TP53	IBRUTINIB	-	CKB	26563132
TP53	TEMOZOLOMIDE	-	CKB	21730979
TP53	MITOMYCIN	-	CGI	-
TP53	GOSSYPOL	-	NCI	16020667
TP53	CRIZOTINIB	-	CKB	25971938|27149990|26438783
TP53	CHEMBL376408	-	CKB	21468686
TP53	NUTLIN-3	-	CKB	25964101|26494859|26883273
TP53	CHEMBL392068	-	CKB	26855149
TP53	TANESPIMYCIN	-	CKB	26009011
TP53	DACTOLISIB	-	CKB	26272063
COL18A1	ASCORBATE	-	NCI	12792883
COL18A1	THROMBIN	-	NCI	15615851
COL18A1	ANTAZOLINE HYDROCHLORIDE	-	NCI	15181823
COL18A1	VITAMIN E	-	NCI	12792883
COL18A1	TAMOXIFEN	-	NCI	16651433
COL18A1	BEVACIZUMAB	-	PharmGKB	-
COL18A1	ASPIRIN	-	NCI	11353854
COL18A1	PEMETREXED DISODIUM	-	PharmGKB	-
COL18A1	COLLAGENASE CLOSTRIDIUM HISTOLYTICUM	-	ChemblInteractions	-
COL18A1	HYDROGEN PEROXIDE	-	NCI	12832291
COL18A1	GLUTAMINE	-	NCI	16572858
COL18A1	CELECOXIB	-	NCI	12232050
COL18A1	CAMPTOTHECIN	-	NCI	15069724
COL18A1	OCRIPLASMIN	-	ChemblInteractions	-
CPD	CHEMBL560871	-	DrugBank	10592235|17139284|17016423
CYP2D6	GLUTETHIMIDE	inducer	TTD	-
CYP2D6	CODEINE	-	PharmGKB|FDA	-
CYP2D6	FLUPENTIXOL	-	PharmGKB	-
CYP2D6	SPARTEINE	-	PharmGKB	-
CYP2D6	FLUVOXAMINE	-	FDA	-
CYP2D6	ALBUMIN HUMAN	-	NCI	11246175
CYP2D6	HYDROXYCHLOROQUINE	-	NCI	10848718
CYP2D6	PROPRANOLOL	-	PharmGKB|FDA	-
CYP2D6	CLOZAPINE	-	PharmGKB|FDA	-
CYP2D6	PAROXETINE	-	PharmGKB|FDA	-
CYP2D6	ACETAMINOPHEN	-	PharmGKB	-
CYP2D6	ARFORMOTEROL	-	FDA	-
CYP2D6	ATOMOXETINE	-	PharmGKB|FDA	-
CYP2D6	GINKGO	-	NCI	17611934
CYP2D6	HYPERICIN	-	NCI	15100173
CYP2D6	CHLORPROMAZINE	-	PharmGKB	-
CYP2D6	DOXEPIN	-	PharmGKB|FDA	-
CYP2D6	VALBENAZINE	-	FDA	-
CYP2D6	PALONOSETRON	-	FDA	-
CYP2D6	RISPERIDONE	-	PharmGKB|FDA	-
CYP2D6	MIANSERIN	-	PharmGKB	-
CYP2D6	FESOTERODINE	-	FDA	-
CYP2D6	DARIFENACIN	-	FDA	-
CYP2D6	NEFAZODONE	-	FDA	-
CYP2D6	GALANTAMINE	-	PharmGKB|FDA	-
CYP2D6	PERPHENAZINE	-	PharmGKB|FDA	-
CYP2D6	DESIPRAMINE	-	PharmGKB|FDA	-
CYP2D6	ILOPERIDONE	-	PharmGKB|FDA	-
CYP2D6	VENLAFAXINE	-	PharmGKB|FDA	-
CYP2D6	ERLOTINIB	-	NCI	17575239
CYP2D6	METOPROLOL	-	FDA	-
CYP2D6	NEBIVOLOL	-	FDA	-
CYP2D6	GEFITINIB	-	PharmGKB	-
CYP2D6	THIORIDAZINE	-	FDA	-
CYP2D6	DEBRISOQUIN	-	PharmGKB	-
CYP2D6	DULOXETINE	-	FDA	-
CYP2D6	YOHIMBINE	-	PharmGKB	-
CYP2D6	CELECOXIB	-	PharmGKB	-
CYP2D6	CARVEDILOL	-	PharmGKB|FDA	-
CYP2D6	TRAMADOL	-	FDA	-
CYP2D6	DEXTROMETHORPHAN	-	PharmGKB|FDA	-
CYP2D6	FLUOXETINE	-	PharmGKB|FDA	-
CYP2D6	MIRTAZAPINE	-	PharmGKB	-
CYP2D6	ESCITALOPRAM	-	FDA	-
CYP2D6	OLANZAPINE	-	PharmGKB	-
CYP2D6	PIMOZIDE	-	PharmGKB|FDA	-
CYP2D6	TACROLIMUS	-	NCI	17202802
CYP2D6	FLIBANSERIN	-	FDA	-
CYP2D6	TOLTERODINE	-	PharmGKB|FDA	-
CYP2D6	GARLIC	-	NCI	15974642
CYP2D6	MODAFINIL	-	PharmGKB|NCI|FDA	10820139
CYP2D6	METHYLPHENIDATE	-	NCI	10831022
CYP2D6	PERHEXILINE	-	PharmGKB	-
CYP2D6	IMIPRAMINE	-	FDA	-
CYP2D6	TRIMIPRAMINE	-	PharmGKB|FDA	-
CYP2D6	CITALOPRAM	-	FDA	-
CYP2D6	ARIPIPRAZOLE	-	PharmGKB|FDA	-
CYP2D6	TERBINAFINE	-	PharmGKB	-
CYP2D6	AMPHETAMINE	-	NCI	9264312
CYP2D6	TETRABENAZINE	-	PharmGKB|FDA	-
CYP2D6	STREPTOZOTOCIN	-	NCI	6305526
CYP2D6	PROTRIPTYLINE	-	PharmGKB|FDA	-
CYP2D6	ELIGLUSTAT	-	FDA	-
CYP2D6	PROPAFENONE	-	FDA	-
CYP2D6	PALIPERIDONE	-	DrugBank	15767244
CYP2D6	NORTRIPTYLINE	-	PharmGKB|FDA	-
CYP2D6	TIOTROPIUM BROMIDE	-	PharmGKB	-
CYP2D6	DESLORATADINE	-	PharmGKB	-
CYP2D6	VORICONAZOLE	-	NCI	16141569
CYP2D6	FLECAINIDE	-	PharmGKB	-
CYP2D6	MEXILETINE	-	PharmGKB|NCI	9806111
CYP2D6	ONDANSETRON	-	FDA	-
CYP2D6	CLOMIPRAMINE	-	PharmGKB|FDA	-
CYP2D6	MAPROTILINE	-	PharmGKB	-
CYP2D6	CORTICOTROPIN	-	NCI	12571407
CYP2D6	VORTIOXETINE	-	FDA	-
CYP2D6	CEVIMELINE	-	FDA	-
CYP2D6	RUCAPARIB	-	FDA	-
CYP2D6	ZUCLOPENTHIXOL	-	PharmGKB	-
CYP2D6	QUININE SULFATE	-	FDA	-
CYP2D6	AMITRIPTYLINE	-	FDA	-
CYP2D6	BREXPIPRAZOLE	-	FDA	-
NOTCH1	REGN-421	antibody	MyCancerGenome	-
NOTCH1	NIROGACESTAT	inhibitor	MyCancerGenome|CKB	26202948|25564152|23868008
NOTCH1	PACLITAXEL	-	CKB	25104330
NOTCH1	PREDNISOLONE	-	CKB	28151717
NOTCH1	BORTEZOMIB	-	CKB	28151717
NOTCH1	HYDROCORTISONE	-	NCI	11948681
NOTCH1	MERCAPTOPURINE	-	CKB	28151717
NOTCH1	EVEROLIMUS	-	CKB	28151717
NOTCH1	ASPARAGINASE	-	CKB	28151717
NOTCH1	METHOTREXATE	-	CKB	28151717
NOTCH1	TEMOZOLOMIDE	-	CKB	27154916
NOTCH1	DEXAMETHASONE	-	CKB	28151717
NOTCH1	Ribociclib	-	CKB	28151717
NOTCH1	DOCETAXEL	-	CKB	26202948
NOTCH1	BRONTICTUZUMAB	-	CKB	23774673
HCAR1	NIACIN	agonist	GuideToPharmacologyInteractions	-
HCAR1	3,5-DIHYDROXYBENZOIC ACID	agonist	GuideToPharmacologyInteractions	-
HCAR1	AMSACRINE	agonist	GuideToPharmacologyInteractions	-
HCAR1	L-LACTIC ACID	agonist	GuideToPharmacologyInteractions	-
HCAR1	D-LACTIC ACID	agonist	GuideToPharmacologyInteractions	-
XRCC1	FLUOROURACIL	-	PharmGKB	-
XRCC1	DOCETAXEL	-	CIViC	19157633
XRCC1	VINORELBINE BASE	-	CIViC	19157633
XRCC1	VITAMIN E	-	NCI	12618330
XRCC1	GEMCITABINE	-	CIViC	19157633
XRCC1	OXALIPLATIN	-	PharmGKB	-
XRCC1	PHENYLTHIOUREA	-	PharmGKB	-
XRCC1	CARBOPLATIN	-	PharmGKB|CIViC	16875718
PIK3CD	RG-7666	inhibitor	ChemblInteractions	-
PIK3CD	PF-04691502	inhibitor	MyCancerGenome|ChemblInteractions	-
PIK3CD	RECILISIB	inhibitor	ChemblInteractions	-
PIK3CD	PA-799	inhibitor	GuideToPharmacologyInteractions|ChemblInteractions	-
PIK3CD	ALPELISIB	inhibitor	MyCancerGenome|GuideToPharmacologyInteractions|MyCancerGenomeClinicalTrial	-
PIK3CD	AMG-319	inhibitor	GuideToPharmacologyInteractions|ChemblInteractions	-
PIK3CD	APITOLISIB	inhibitor	MyCancerGenome|GuideToPharmacologyInteractions|ChemblInteractions	-
PIK3CD	AZD-6482	inhibitor	GuideToPharmacologyInteractions|ChemblInteractions	-
PIK3CD	AZD-8186	inhibitor	GuideToPharmacologyInteractions|ChemblInteractions	-
PIK3CD	CANDICIDIN	inhibitor	GuideToPharmacologyInteractions	-
PIK3CD	CUDC-907	inhibitor	GuideToPharmacologyInteractions|ChemblInteractions	-
PIK3CD	DACTOLISIB	inhibitor	MyCancerGenome|GuideToPharmacologyInteractions|ChemblInteractions|MyCancerGenomeClinicalTrial	-
PIK3CD	DUVELISIB	inhibitor	GuideToPharmacologyInteractions|ChemblInteractions	-
PIK3CD	PHENMETRAZINE	inhibitor	GuideToPharmacologyInteractions	-
PIK3CD	IDELALISIB	inhibitor	MyCancerGenome|TdgClinicalTrial|GuideToPharmacologyInteractions|ChemblInteractions	-
PIK3CD	INK-128	inhibitor	GuideToPharmacologyInteractions	-
PIK3CD	OXAZEPAM	inhibitor	GuideToPharmacologyInteractions	-
PIK3CD	CHEMBL1086377	inhibitor	GuideToPharmacologyInteractions	-
PIK3CD	LY-294002	inhibitor	GuideToPharmacologyInteractions	-
PIK3CD	LY-3023414	inhibitor	GuideToPharmacologyInteractions|ChemblInteractions	-
PIK3CD	OMIPALISIB	inhibitor	ClearityFoundationClinicalTrial|GuideToPharmacologyInteractions|ChemblInteractions|MyCancerGenomeClinicalTrial	-
PIK3CD	PI-103	inhibitor	MyCancerGenome|GuideToPharmacologyInteractions	-
PIK3CD	CHEMBL568150	inhibitor	GuideToPharmacologyInteractions	-
PIK3CD	PICTILISIB	inhibitor	MyCancerGenome|GuideToPharmacologyInteractions|ChemblInteractions	-
PIK3CD	PILARALISIB (CHEMBL3360203)	inhibitor	GuideToPharmacologyInteractions|ChemblInteractions	-
PIK3CD	CHEMBL1081312	inhibitor	GuideToPharmacologyInteractions	-
PIK3CD	YOHIMBINE	inhibitor	GuideToPharmacologyInteractions	-
PIK3CD	TASELISIB	inhibitor	GuideToPharmacologyInteractions|ChemblInteractions	-
PIK3CD	TG100-115	inhibitor	GuideToPharmacologyInteractions|ChemblInteractions	-
PIK3CD	VS-5584	inhibitor	GuideToPharmacologyInteractions|ChemblInteractions	-
PIK3CD	ZSTK-474	inhibitor	ClearityFoundationClinicalTrial|GuideToPharmacologyInteractions|ChemblInteractions	-
PIK3CD	DS-7423	inhibitor	ChemblInteractions	-
PIK3CD	GSK-1059615	inhibitor	ChemblInteractions	-
PIK3CD	RP-6530	inhibitor	ChemblInteractions	-
PIK3CD	TGR-1202	inhibitor	ChemblInteractions	-
PIK3CD	WX-037	inhibitor	ChemblInteractions	-
PIK3CD	INCB-040093	inhibitor	ChemblInteractions	-
PIK3CD	Puquitinib	inhibitor	ChemblInteractions	-
PIK3CD	COPANLISIB	inhibitor	MyCancerGenome|ChemblInteractions|MyCancerGenomeClinicalTrial	-
PIK3CD	Acalisib	inhibitor	ChemblInteractions	-
PIK3CD	GEDATOLISIB	inhibitor	MyCancerGenome|ChemblInteractions|MyCancerGenomeClinicalTrial	-
PIK3CD	SONOLISIB	inhibitor	MyCancerGenome|ChemblInteractions|MyCancerGenomeClinicalTrial	-
PIK3CD	VOXTALISIB	inhibitor	MyCancerGenome|TdgClinicalTrial|ClearityFoundationClinicalTrial|ChemblInteractions|DrugBank	-
PIK3CD	GSK-2269557	inhibitor	ChemblInteractions	-
PIK3CD	SF-1126	inhibitor	MyCancerGenome|TdgClinicalTrial|ChemblInteractions	-
PIK3CD	QUERCETIN	inhibitor	MyCancerGenome	-
PIK3CD	PILARALISIB (CHEMBL3218575)	inhibitor	MyCancerGenome|ClearityFoundationClinicalTrial	-
PIK3CD	CAL-263	inhibitor	ChemblInteractions	-
PIK3CD	BGT-226 (CHEMBL3545096)	inhibitor	ChemblInteractions	-
PIK3CD	BUPARLISIB	inhibitor	MyCancerGenome|ClearityFoundationClinicalTrial|ChemblInteractions	-
PIK3CD	GSK-2636771	inhibitor	MyCancerGenome	-
PIK3CD	Panulisib	inhibitor	ChemblInteractions	-
PIK3CD	PWT-33587	inhibitor	ChemblInteractions	-
PIK3CD	INCB-40093	inhibitor	ChemblInteractions	-
PIK3CD	ME-401	inhibitor	ChemblInteractions	-
PIK3CD	BUPARLISIB HYDROCHLORIDE	inhibitor	MyCancerGenomeClinicalTrial	-
PIK3CD	RIGOSERTIB	-	TdgClinicalTrial	-
PIK3CD	CHEMBL1213083	-	DrugBank	10592235
MTOR	PIMECROLIMUS	potentiator	TdgClinicalTrial|DrugBank	12113647
MTOR	SIROLIMUS	inhibitor	TALC|MyCancerGenome|TdgClinicalTrial|ClearityFoundationClinicalTrial|OncoKB|CGI|CIViC|DrugBank|DoCM|TTD	26619011|24631838|12742462|20005306|27482884|27279227|11752352|19620795
MTOR	AZD-8055	inhibitor	TALC|MyCancerGenome|GuideToPharmacologyInteractions|ChemblInteractions|CIViC	27279227
MTOR	EVEROLIMUS	inhibitor	TALC|MyCancerGenome|TdgClinicalTrial|ClearityFoundationClinicalTrial|OncoKB|GuideToPharmacologyInteractions|CGI|CIViC|TEND|DrugBank|DoCM|MyCancerGenomeClinicalTrial|TTD	26859683|19344392|20531964|27482884|19774211|11010|20155724|18466433|24625776|11752352|20569080|24622468|25295501|2015
MTOR	TEMSIROLIMUS	inhibitor	TALC|MyCancerGenome|TdgClinicalTrial|ClearityFoundationClinicalTrial|OncoKB|GuideToPharmacologyInteractions|TEND|DrugBank|CancerCommons|MyCancerGenomeClinicalTrial|TTD	27482884|17935273|11752352|18265991
MTOR	APITOLISIB	inhibitor	MyCancerGenome|GuideToPharmacologyInteractions|ChemblInteractions|TTD	-
MTOR	CC-223	inhibitor	GuideToPharmacologyInteractions|ChemblInteractions|CancerCommons	-
MTOR	PA-799	inhibitor	GuideToPharmacologyInteractions	-
MTOR	DACTOLISIB	inhibitor	TALC|MyCancerGenome|GuideToPharmacologyInteractions|ChemblInteractions|CancerCommons|MyCancerGenomeClinicalTrial|TTD	-
MTOR	GEDATOLISIB	inhibitor	MyCancerGenome|GuideToPharmacologyInteractions|ChemblInteractions|MyCancerGenomeClinicalTrial	-
MTOR	INK-128	inhibitor	MyCancerGenome|GuideToPharmacologyInteractions|ChemblInteractions|TTD	-
MTOR	METFORMIN	inhibitor	GuideToPharmacologyInteractions|MyCancerGenomeClinicalTrial	-
MTOR	LY-3023414	inhibitor	GuideToPharmacologyInteractions|ChemblInteractions	-
MTOR	OMIPALISIB	inhibitor	GuideToPharmacologyInteractions|ChemblInteractions	-
MTOR	PF-04691502	inhibitor	TALC|MyCancerGenome|GuideToPharmacologyInteractions|ChemblInteractions	-
MTOR	PI-103	inhibitor	MyCancerGenome|GuideToPharmacologyInteractions	-
MTOR	CHEMBL1081312	inhibitor	GuideToPharmacologyInteractions	-
MTOR	SPARFLOXACIN	inhibitor	GuideToPharmacologyInteractions	-
MTOR	RIDAFOROLIMUS	inhibitor	TALC|MyCancerGenome|TdgClinicalTrial|ClearityFoundationClinicalTrial|GuideToPharmacologyInteractions|ChemblInteractions|TTD	-
MTOR	YOHIMBINE	inhibitor	GuideToPharmacologyInteractions	-
MTOR	TORIN1	inhibitor	GuideToPharmacologyInteractions	-
MTOR	BENZONATATE	inhibitor	GuideToPharmacologyInteractions	-
MTOR	VS-5584	inhibitor	GuideToPharmacologyInteractions|ChemblInteractions	-
MTOR	CHEMBL561708	inhibitor	GuideToPharmacologyInteractions	-
MTOR	VOXTALISIB	inhibitor	TALC|MyCancerGenome|TdgClinicalTrial|ChemblInteractions|DrugBank|CancerCommons	-
MTOR	OSI-027	inhibitor	TALC|MyCancerGenome|TdgClinicalTrial|ChemblInteractions|TTD	-
MTOR	ALPELISIB	inhibitor	CancerCommons	-
MTOR	SF-1126	inhibitor	MyCancerGenome|TdgClinicalTrial|ChemblInteractions|DrugBank	-
MTOR	DS-3078a	inhibitor	ChemblInteractions|CancerCommons	-
MTOR	Panulisib	inhibitor	ChemblInteractions	-
MTOR	Palomid-529	inhibitor	TdgClinicalTrial|ChemblInteractions	-
MTOR	PKI-179	inhibitor	ChemblInteractions	-
MTOR	RG-7603	inhibitor	ChemblInteractions	-
MTOR	AZD-2014	inhibitor	ChemblInteractions	-
MTOR	PWT-33579	inhibitor	ChemblInteractions	-
MTOR	CC-115	inhibitor	ChemblInteractions	-
MTOR	BGT-226 (CHEMBL3545096)	inhibitor	ChemblInteractions	-
MTOR	MLN-0128	inhibitor	ChemblInteractions	-
MTOR	DS-7423	inhibitor	ChemblInteractions	-
MTOR	PWT-33587	inhibitor	ChemblInteractions	-
MTOR	AZD-5363	-	CIViC	26490311
MTOR	LY-294002	-	CIViC	26490311
MTOR	CHEMBL269259	-	DrugBank	-
MTOR	PAZOPANIB	-	CIViC	24625776
BAZ2B	GEMCITABINE	-	PharmGKB	-
NMNAT3	BETANMN	-	DrugBank	17139284|17016423
NMNAT3	DIPHOSPHOMETHYLPHOSPHONIC ACID ADENOSYL ESTER	-	DrugBank	17139284|17016423
EPHA5	VANDETANIB	inhibitor	ChemblInteractions	-
GABRG2	ZALEPLON	positive allosteric modulator	ChemblInteractions	-
GABRG2	Lorediplon	positive allosteric modulator	ChemblInteractions	-
GABRG2	TEMAZEPAM	potentiator|positive allosteric modulator	ChemblInteractions|TEND|DrugBank	18384456|20138190
GABRG2	ADINAZOLAM	potentiator	TEND|DrugBank	6148400|6320036
GABRG2	HALAZEPAM	potentiator|positive allosteric modulator	ChemblInteractions|TEND|DrugBank	6738302|2867566
GABRG2	DIAZEPAM	potentiator|positive allosteric modulator	ChemblInteractions|TEND|DrugBank	18384456|11752090
GABRG2	OXAZEPAM	potentiator|positive allosteric modulator	ChemblInteractions|TEND|DrugBank	18384456|11752090
GABRG2	TRIAZOLAM	potentiator|positive allosteric modulator	ChemblInteractions|TEND|DrugBank	18384456|11752090
GABRG2	FLUMAZENIL	antagonist	ChemblInteractions|DrugBank	17974564|8693922|11864636
GABRG2	ESTAZOLAM	potentiator|positive allosteric modulator	ChemblInteractions|TEND|DrugBank	639854|2889803
GABRG2	GINKGO	negative modulator	DrugBank	12824018
GABRG2	BROMAZEPAM	potentiator	TEND|DrugBank	18384456
GABRG2	CLOTIAZEPAM	potentiator	TEND|DrugBank	18855614|10592235|18604239
GABRG2	FLUDIAZEPAM	potentiator	TEND|DrugBank	2857046
GABRG2	PRAZEPAM	potentiator|positive allosteric modulator	ChemblInteractions|TEND|DrugBank	7773620
GABRG2	QUAZEPAM	potentiator|positive allosteric modulator	ChemblInteractions|TEND|DrugBank	3017690|2892106
GABRG2	CINOLAZEPAM	potentiator	TEND|DrugBank	7849137
GABRG2	NITRAZEPAM	potentiator	TEND|DrugBank	18384456|11752090
GABRG2	CLOBAZAM	positive allosteric modulator	ChemblInteractions|TEND	-
GABRG2	CLORAZEPATE DIPOTASSIUM	positive allosteric modulator	ChemblInteractions	-
GABRG2	CHLORDIAZEPOXIDE	positive allosteric modulator	ChemblInteractions|TEND	-
GABRG2	CHLORDIAZEPOXIDE HYDROCHLORIDE	positive allosteric modulator	ChemblInteractions	-
GABRG2	MEPROBAMATE	agonist	ChemblInteractions	-
GABRG2	ALPRAZOLAM	positive allosteric modulator	ChemblInteractions|TEND	-
GABRG2	BUTALBITAL	positive allosteric modulator	ChemblInteractions	-
GABRG2	CLONAZEPAM	positive allosteric modulator	ChemblInteractions|TEND	-
GABRG2	DESFLURANE	positive allosteric modulator	ChemblInteractions	-
GABRG2	TALBUTAL	positive allosteric modulator	ChemblInteractions	-
GABRG2	LORAZEPAM	positive allosteric modulator	ChemblInteractions|TEND	-
GABRG2	METHARBITAL	positive allosteric modulator	ChemblInteractions	-
GABRG2	METHOHEXITAL SODIUM	positive allosteric modulator	ChemblInteractions	-
GABRG2	METHYPRYLON	positive allosteric modulator	ChemblInteractions	-
GABRG2	PROPOFOL	positive allosteric modulator	ChemblInteractions	-
GABRG2	PENTOBARBITAL	positive allosteric modulator	ChemblInteractions	-
GABRG2	PENTOBARBITAL SODIUM	positive allosteric modulator	ChemblInteractions	-
GABRG2	SEVOFLURANE	positive allosteric modulator	ChemblInteractions	-
GABRG2	THIAMYLAL SODIUM	positive allosteric modulator	ChemblInteractions	-
GABRG2	THIOPENTAL SODIUM	positive allosteric modulator	ChemblInteractions	-
GABRG2	HALOTHANE	positive allosteric modulator	ChemblInteractions	-
GABRG2	ZOLPIDEM TARTRATE	positive allosteric modulator	ChemblInteractions	-
GABRG2	ADIPIPLON	partial agonist	ChemblInteractions	-
GABRG2	PF-06372865	agonist	ChemblInteractions	-
GABRG2	BUTABARBITAL SODIUM	positive allosteric modulator	ChemblInteractions	-
GABRG2	MIDAZOLAM HYDROCHLORIDE	positive allosteric modulator	ChemblInteractions	-
GABRG2	SECOBARBITAL SODIUM	positive allosteric modulator	ChemblInteractions	-
GABRG2	PRIMIDONE	positive allosteric modulator	ChemblInteractions	-
GABRG2	FLURAZEPAM HYDROCHLORIDE	positive allosteric modulator	ChemblInteractions	-
GABRG2	ISOFLURANE	positive allosteric modulator	ChemblInteractions	-
GABRG2	ESZOPICLONE	positive allosteric modulator	ChemblInteractions	-
GABRG2	RESEQUINIL	inverse agonist	ChemblInteractions	-
GABRG2	GLUTETHIMIDE	-	ChemblInteractions	-
GABRG2	CLORAZEPIC ACID	-	TEND	-
GABRG2	METHOXYFLURANE	-	ChemblInteractions	-
GABRG2	ENFLURANE	-	ChemblInteractions	-
GABRG2	ACAMPROSATE CALCIUM	-	ChemblInteractions	-
GABRG2	ETHCHLORVYNOL	-	ChemblInteractions	-
GABRG2	TOPIRAMATE	-	ChemblInteractions	-
GABRG2	TRICLOFOS SODIUM	-	ChemblInteractions	-
GABRG2	MIDAZOLAM	-	TEND	-
GABRG2	ETOMIDATE	-	ChemblInteractions	-
GABRG2	FLURAZEPAM	-	TEND	-
WRN	UREA	-	NCI	17312972
WRN	CAMPTOTHECIN	-	NCI	17303082
WRN	BLEOMYCIN (CHEMBL3039590)	-	NCI	15149862
GRIN3A	GW468816	antagonist	ChemblInteractions	-
GRIN3A	ORPHENADRINE (CHLORIDE)	antagonist	ChemblInteractions	-
GRIN3A	METHADONE	antagonist	DrugBank	19717013|17139284|17016423
GRIN3A	ETHOPROPAZINE	antagonist	DrugBank	2849655|12681372|17139284|17016423
GRIN3A	PROCAINE	antagonist	DrugBank	11812692|17139284|17016423|16299047
GRIN3A	AMANTADINE HYDROCHLORIDE	antagonist	ChemblInteractions|DrugBank	10443547|15800186
GRIN3A	FELBAMATE	antagonist	TdgClinicalTrial|ChemblInteractions|TEND|DrugBank	17139284|17016423
GRIN3A	HALOTHANE	antagonist	DrugBank	8968191
GRIN3A	TENOCYCLIDINE	antagonist	DrugBank	17157509|2538766
GRIN3A	PHENCYCLIDINE	antagonist	DrugBank	17139284|17016423
GRIN3A	ACETYLCYSTEINE	activator	DrugBank	12183209
GRIN3A	AZD8108	antagonist	ChemblInteractions	-
GRIN3A	NRX-1074	partial agonist	ChemblInteractions	-
GRIN3A	RAPASTINEL	partial agonist	ChemblInteractions	-
GRIN3A	CNS-5161	blocker	TdgClinicalTrial|ChemblInteractions	-
GRIN3A	Indantadol	antagonist	TdgClinicalTrial|ChemblInteractions	-
GRIN3A	RALFINAMIDE	antagonist	ChemblInteractions	-
GRIN3A	NERAMEXANE MESYLATE	antagonist	ChemblInteractions	-
GRIN3A	NEBOGLAMINE	positive allosteric modulator	ChemblInteractions	-
GRIN3A	ACAMPROSATE CALCIUM	antagonist	ChemblInteractions	-
GRIN3A	AV-101	antagonist	ChemblInteractions	-
GRIN3A	ORPHENADRINE CITRATE	antagonist	ChemblInteractions	-
GRIN3A	LANICEMINE	blocker	TdgClinicalTrial|ChemblInteractions	-
GRIN3A	DELUCEMINE	antagonist	ChemblInteractions	-
GRIN3A	CHEMBL334533	-	TdgClinicalTrial	-
GRIN3A	MEMANTINE	-	TdgClinicalTrial|TEND	-
GRIN3A	ESKETAMINE HYDROCHLORIDE	-	ChemblInteractions	-
GRIN3A	LATREPIRDINE	-	TdgClinicalTrial	-
GRIN3A	KETAMINE	-	TdgClinicalTrial|TEND	-
GRIN3A	DEXTROMETHORPHAN	-	TdgClinicalTrial|TEND	-
GRIN3A	KETAMINE HYDROCHLORIDE	-	ChemblInteractions	-
GRIN3A	ESKETAMINE	-	ChemblInteractions	-
GRIN3A	ORPHENADRINE	-	TdgClinicalTrial|TEND	-
GRIN3A	MEMANTINE HYDROCHLORIDE	-	ChemblInteractions	-
GRIN3A	L-GLUTAMATE	-	DrugBank	17139284|17016423
GRIN3A	ACAMPROSATE	-	TdgClinicalTrial	-
GRIN3A	NERAMEXANE	-	TdgClinicalTrial|DrugBank	-
GRIN3A	ROLICYCLIDINE	-	DrugBank	20613880|20641908
CUBN	HYDROXOCOBALAMIN	other	DrugBank	14585166|17139284|17016423
NRP1	PALIFERMIN	-	TdgClinicalTrial|DrugBank	9890894|10821861|9094999
NRP1	PEGAPTANIB OCTASODIUM	-	TEND	-
XPNPEP1	TOSEDOSTAT	inhibitor	ChemblInteractions	-
GANC	MIGLITOL	antagonist	DrugBank	19085811|19818342
EPRS	L-GLUTAMATE	-	DrugBank	17139284|17016423|9063462|8132637
EPRS	L-PROLINE	-	DrugBank	17139284|17016423
EPRS	HALOFUGINONE	-	TdgClinicalTrial	-
EPRS	CHEMBL1163074	-	DrugBank	10592235|17139284|17016423
KCNJ2	DRONEDARONE HYDROCHLORIDE	blocker	ChemblInteractions	-
ISYNA1	GLYCERIN	-	DrugBank	10592235|17139284|17016423
KCNQ5	FLINDOKALNER	activator	GuideToPharmacologyInteractions|ChemblInteractions	-
KCNQ5	EZOGABINE	activator|blocker	TdgClinicalTrial|GuideToPharmacologyInteractions|ChemblInteractions|DrugBank	16713428|12545144|17184917
KCNQ5	CHEMBL317935	activator	GuideToPharmacologyInteractions	-
KCNQ5	LINOPIRDINE	channel blocker	GuideToPharmacologyInteractions	-
KCNQ5	CHEMBL342375	channel blocker	GuideToPharmacologyInteractions	-
KCNQ5	DALFAMPRIDINE	blocker	ChemblInteractions	-
KCNQ5	GUANIDINE HYDROCHLORIDE	blocker	ChemblInteractions	-
KCNQ5	TEDISAMIL	blocker	ChemblInteractions	-
KCNQ5	NERISPIRDINE	blocker	ChemblInteractions	-
KCNQ5	CELECOXIB	-	PharmGKB	-
SLC9A3	TENAPANOR HYDROCHLORIDE	inhibitor	ChemblInteractions	-
SLC9A3	SQUALAMINE LACTATE	inhibitor	ChemblInteractions	-
SLC9A3	ALBUMIN HUMAN	-	NCI	11251045|11698229
XPO1	SELINEXOR	inhibitor	ChemblInteractions	-
EPHB3	VANDETANIB	inhibitor	ChemblInteractions	-
NPY1R	CHEMBL422942	antagonist	TTD	-
NPY1R	CHEMBL435278	-	DrugBank	-
VCAN	HYALURONIC ACID	binder	DrugBank	2466833|2469524
VCAN	CYCLOSPORINE	-	NCI	14974815
TBP	TRETINOIN	-	NCI	8413615
TBP	ETOPOSIDE	-	NCI	1646402
TRPM6	CHEMBL169233	activator	GuideToPharmacologyInteractions	-
TRPM6	MAGNESIUM	activator|channel blocker	GuideToPharmacologyInteractions	-
TRPM6	GADOBENATE DIMEGLUMINE	activator	GuideToPharmacologyInteractions	-
TRPM6	RUTHENIUM RED	channel blocker	GuideToPharmacologyInteractions	-
TRPM6	cA2	channel blocker	GuideToPharmacologyInteractions	-
DRD4	LOXAPINE HYDROCHLORIDE	antagonist	ChemblInteractions	-
DRD4	SARIZOTAN HYDROCHLORIDE	agonist	ChemblInteractions	-
DRD4	AMOXAPINE	antagonist	ChemblInteractions|DrugBank	16135699
DRD4	APOMORPHINE	agonist	TdgClinicalTrial|GuideToPharmacologyInteractions|TEND|DrugBank	17067298|18691132|17164075|15007532|9871530|11752352|9497025
DRD4	CABERGOLINE	agonist	GuideToPharmacologyInteractions|DrugBank	12388667|18691132
DRD4	LISURIDE	agonist	GuideToPharmacologyInteractions|DrugBank	18691132
DRD4	PERGOLIDE	agonist	GuideToPharmacologyInteractions	-
DRD4	ROXINDOLE	agonist	GuideToPharmacologyInteractions	-
DRD4	BENPERIDOL	antagonist	GuideToPharmacologyInteractions	-
DRD4	BROMOCRIPTINE	antagonist	GuideToPharmacologyInteractions	-
DRD4	ARIPIPRAZOLE	partial agonist|antagonist	DrugBank	17848919
DRD4	ROPINIROLE	agonist	TdgClinicalTrial|DrugBank	18691132|11752352
DRD4	OLANZAPINE	antagonist	TdgClinicalTrial|ChemblInteractions|TEND|DrugBank	11752352|16237394
DRD4	CLOZAPINE	antagonist	TdgClinicalTrial|GuideToPharmacologyInteractions|TEND|DrugBank	15886414|13129658|15992586|16223700|11752352|12763097
DRD4	THIETHYLPERAZINE	antagonist	TdgClinicalTrial|TEND|DrugBank	17139284|17016423
DRD4	LOXAPINE	binder|antagonist	GuideToPharmacologyInteractions|ChemblInteractions|DrugBank	-
DRD4	REMOXIPRIDE	antagonist	DrugBank	9015795
DRD4	PROMAZINE	antagonist	TdgClinicalTrial|TEND|DrugBank	17139284|17016423
DRD4	RISPERIDONE	antagonist	DrugBank	7520908|7531353
DRD4	PROPIOMAZINE	antagonist	TdgClinicalTrial|TEND|DrugBank	17139284|17016423
DRD4	LEVODOPA	agonist	TdgClinicalTrial|DrugBank	11978145|18549347|9633680
DRD4	ROTIGOTINE	agonist	TdgClinicalTrial|GuideToPharmacologyInteractions|ChemblInteractions|DrugBank	18691132
DRD4	CHEMBL219182	agonist	GuideToPharmacologyInteractions	-
DRD4	DOPAMINE	agonist	GuideToPharmacologyInteractions	-
DRD4	FENOLDOPAM	agonist	GuideToPharmacologyInteractions	-
DRD4	QUINPIROLE	agonist	GuideToPharmacologyInteractions	-
DRD4	CHEMBL1255588	antagonist	GuideToPharmacologyInteractions	-
DRD4	CHLORPROMAZINE	antagonist	GuideToPharmacologyInteractions|ChemblInteractions	-
DRD4	ETICLOPRIDE	antagonist	GuideToPharmacologyInteractions	-
DRD4	HALOPERIDOL	antagonist|inverse agonist	GuideToPharmacologyInteractions|ChemblInteractions	-
DRD4	CHEMBL444309	antagonist	GuideToPharmacologyInteractions	-
DRD4	CHEMBL25918	antagonist	GuideToPharmacologyInteractions	-
DRD4	NEMONAPRIDE	antagonist	GuideToPharmacologyInteractions	-
DRD4	PEROSPIRONE	antagonist	GuideToPharmacologyInteractions	-
DRD4	PIRIBEDIL (CHEMBL1371770)	antagonist	GuideToPharmacologyInteractions	-
DRD4	PROCHLORPERAZINE	antagonist	GuideToPharmacologyInteractions	-
DRD4	SERTINDOLE	antagonist	GuideToPharmacologyInteractions	-
DRD4	SONEPIPRAZOLE	antagonist|binder	GuideToPharmacologyInteractions|TTD	-
DRD4	SPIPERONE	antagonist	GuideToPharmacologyInteractions	-
DRD4	SULPIRIDE	antagonist	GuideToPharmacologyInteractions	-
DRD4	CHEMBL196677	antagonist	GuideToPharmacologyInteractions	-
DRD4	CHEMBL103772	antagonist	GuideToPharmacologyInteractions|TTD	-
DRD4	TERGURIDE	antagonist	GuideToPharmacologyInteractions	-
DRD4	TRIFLUOPERAZINE	antagonist	GuideToPharmacologyInteractions	-
DRD4	CHEMBL64119	antagonist	GuideToPharmacologyInteractions	-
DRD4	ZOTEPINE	antagonist	GuideToPharmacologyInteractions	-
DRD4	PALIPERIDONE	antagonist	DrugBank	7520908|7531353
DRD4	LEVOMEPROMAZINE	antagonist	ChemblInteractions|DrugBank	15701205
DRD4	FLIBANSERIN	antagonist	DrugBank	26412054|12890707|12177684
DRD4	ILOPERIDONE	antagonist	DrugBank	23272794
DRD4	BROMOCRIPTINE MESYLATE	agonist	ChemblInteractions	-
DRD4	CHLORPROMAZINE HYDROCHLORIDE	antagonist	ChemblInteractions	-
DRD4	OLANZAPINE PAMOATE	antagonist	ChemblInteractions	-
DRD4	PRAMIPEXOLE DIHYDROCHLORIDE	agonist	ChemblInteractions	-
DRD4	LOXAPINE SUCCINATE	antagonist	ChemblInteractions	-
DRD4	PROMAZINE HYDROCHLORIDE	antagonist	ChemblInteractions	-
DRD4	THIORIDAZINE HYDROCHLORIDE	antagonist	ChemblInteractions	-
DRD4	THIORIDAZINE	antagonist	ChemblInteractions	-
DRD4	APOMORPHINE HYDROCHLORIDE	agonist	ChemblInteractions	-
DRD4	TRIFLUOPERAZINE HYDROCHLORIDE	antagonist	ChemblInteractions	-
DRD4	DROPERIDOL	antagonist	ChemblInteractions	-
DRD4	BELAPERIDONE	antagonist	TTD	-
DRD4	TIANEPTINE	binder	TTD	-
DRD4	ROPINIROLE HYDROCHLORIDE	agonist	ChemblInteractions	-
DRD4	CHEMBL332154	antagonist	TTD	-
DRD4	SARIZOTAN	agonist	TTD	-
DRD4	HALOPERIDOL DECANOATE	inverse agonist	ChemblInteractions	-
DRD4	PALBOCICLIB	antagonist	TTD	-
DRD4	PERGOLIDE MESYLATE	agonist	ChemblInteractions	-
DRD4	PIMOZIDE	antagonist	ChemblInteractions	-
DRD4	HALOPERIDOL LACTATE	inverse agonist	ChemblInteractions	-
DRD4	ERGOLOID MESYLATES	agonist	ChemblInteractions	-
DRD4	ZICRONAPINE	-	TdgClinicalTrial	-
DRD4	DEXPRAMIPEXOLE	-	TdgClinicalTrial	-
DRD4	ZIPRASIDONE	-	TEND	-
DRD4	ETILEVODOPA	-	TdgClinicalTrial	-
DRD4	MELEVODOPA	-	TdgClinicalTrial	-
DRD4	PARDOPRUNOX HYDROCHLORIDE	-	DrugBank	-
DRD4	PARDOPRUNOX	-	TdgClinicalTrial	-
DRD4	ASENAPINE (CHEMBL3187365)	-	TdgClinicalTrial	-
DRD4	PRAMIPEXOLE	-	TdgClinicalTrial|TEND	-
ITPR3	cA2	activator	GuideToPharmacologyInteractions	-
ITPR3	INS(1,4,5)P3	activator	GuideToPharmacologyInteractions	-
ITPR3	SODIUM ORTHOVANAD	antagonist	GuideToPharmacologyInteractions	-
PMEL	HEXAMETHYLENEBISACETAMIDE	-	NCI	11310793
PSMA3	BORTEZOMIB	inhibitor	MyCancerGenome|ChemblInteractions	-
PSMA3	CARFILZOMIB	inhibitor	MyCancerGenome|ChemblInteractions	-
PSMA3	IXAZOMIB CITRATE	inhibitor	ChemblInteractions	-
PSMA3	OPROZOMIB	inhibitor	ChemblInteractions	-
PSMA3	MARIZOMIB	inhibitor	ChemblInteractions	-
NF1	TRAMETINIB	-	ClearityFoundationBiomarkers|OncoKB|CGI	24576830|21245089|25243813|26936308|24583796|2524381
NF1	NILOTINIB	-	CGI	-
NF1	SELUMETINIB	-	ClearityFoundationBiomarkers|CGI|CIViC	28029918
NF1	EVEROLIMUS	-	CGI	26859683|11010|2016|17557|2015
NF1	PIMASERTIB	-	ClearityFoundationBiomarkers	-
NF1	IMATINIB	-	CGI	-
NF1	BEVACIZUMAB	-	CGI	24232489|2485933
NF1	VINBLASTINE	-	CGI	-
NF1	COBIMETINIB	-	ClearityFoundationBiomarkers	-
NF1	PLX-3397	-	OncoKB|CGI	26925841|24718867
NF1	ERLOTINIB	-	CGI	-
NF1	CEDIRANIB	-	CGI	-
NF1	DASATINIB	-	CGI	-
NF1	PAZOPANIB	-	CGI	-
NF1	VEMURAFENIB	-	CGI|CIViC	23288408|231718
NF1	SORAFENIB	-	CGI	-
NF1	TAMOXIFEN	-	CGI	-
NF1	PD-0325901	-	ClearityFoundationBiomarkers|CIViC	23171796
NF1	BINIMETINIB	-	ClearityFoundationBiomarkers|OncoKB	26925841|24718867
NF1	SIROLIMUS	-	CGI|CIViC	23171796
NF1	DABRAFENIB	-	CIViC	23171796
NF1	TIPIFARNIB	-	CGI	-
CACNA1G	PREGABALIN	modulator	ChemblInteractions	-
CACNA1G	GABAPENTIN ENACARBIL	modulator	ChemblInteractions	-
CACNA1G	MIBEFRADIL DIHYDROCHLORIDE	blocker	ChemblInteractions	-
CACNA1G	TRIMETHADIONE	inhibitor|blocker	TdgClinicalTrial|ChemblInteractions|TEND|DrugBank	17291698|16171802|11752352|17139284|17016423
CACNA1G	CINNARIZINE	inhibitor	DrugBank	1281221|3530295
CACNA1G	ETHOSUXIMIDE	inhibitor|blocker	TdgClinicalTrial|ChemblInteractions|TEND|DrugBank	11752352|11274992|19005061|11641441
CACNA1G	VERAPAMIL	inhibitor	TEND|DrugBank	16699084|19125880|11752352
CACNA1G	ZONISAMIDE	inhibitor	TdgClinicalTrial|TEND|DrugBank	19557119|20001433|17762320|19948168|15511691|14965331|17139284|20025128|17016423|20502722|14704463|18433351
CACNA1G	ANANDAMIDE	channel blocker	GuideToPharmacologyInteractions	-
CACNA1G	MIBEFRADIL	channel blocker|inhibitor	GuideToPharmacologyInteractions|DrugBank	9481612|10692398|11752352|9375939|16899990|15562257
CACNA1G	CHEMBL1684954	channel blocker	GuideToPharmacologyInteractions	-
CACNA1G	FLUNARIZINE	inhibitor	TdgClinicalTrial|TEND|DrugBank	19582593|11784784|17139284|17016423
CACNA1G	METHSUXIMIDE	inhibitor|blocker	ChemblInteractions|DrugBank	2545161|11274992|19005061|11641441
CACNA1G	BEPRIDIL HYDROCHLORIDE	blocker	ChemblInteractions	-
CACNA1G	GABAPENTIN	modulator	ChemblInteractions	-
CACNA1G	PHENSUXIMIDE	blocker	ChemblInteractions	-
CACNA1G	PARAMETHADIONE	blocker	ChemblInteractions	-
CACNA1G	ATAGABALIN	modulator	ChemblInteractions	-
CACNA1G	IMAGABALIN	modulator	ChemblInteractions	-
CACNA1G	CELECOXIB	-	PharmGKB	-
RAMP3	PRAMLINTIDE	agonist	TdgClinicalTrial|GuideToPharmacologyInteractions|TEND|DrugBank	15494035|18593822|11772274|20357016|20015292|17139284|19273748|17016423
RAMP3	PRAMLINTIDE ACETATE	agonist	ChemblInteractions	-
RAMP3	ALCOHOL	agonist	GuideToPharmacologyInteractions	-
RAMP3	MONOETHANOLAMINE	antagonist	GuideToPharmacologyInteractions	-
RAMP3	AMYLIN	agonist	GuideToPharmacologyInteractions	-
RAMP3	CALCITONIN	agonist	GuideToPharmacologyInteractions	-
RAMP3	STREPTOZOTOCIN	-	NCI	14717924
MUC16	OREGOVOMAB	-	TdgClinicalTrial|ChemblInteractions|NCI|DrugBank	17073521|15268682|9671143
MUC16	ABAGOVOMAB	-	TdgClinicalTrial|ChemblInteractions	-
MUC16	SODIUM BUTYRATE	-	NCI	1720110|1645702
MUC16	TOPOTECAN	-	NCI	17227902
MUC16	TAMOXIFEN	-	NCI	10629663
MUC16	BUSERELIN ACETATE	-	NCI	1533376
MUC16	CYCLOSPORINE	-	NCI	12169874
MUC16	DOCETAXEL	-	NCI	9288793|14756546
MUC16	ETOPOSIDE	-	NCI	1988893
KCNH2	DOFETILIDE	inhibitor|channel blocker|blocker	PharmGKB|TdgClinicalTrial|GuideToPharmacologyInteractions|TEND|DrugBank|TTD	10648647|15548764|9486667|11723241|11166283|10712445|11752352|11698075
KCNH2	AMSACRINE	inhibitor	DrugBank	15148258
KCNH2	TERFENADINE	inhibitor|channel blocker	PharmGKB|GuideToPharmacologyInteractions|DrugBank	15102940|11752352|20636881
KCNH2	CISAPRIDE	inhibitor|channel blocker	PharmGKB|GuideToPharmacologyInteractions|DrugBank	12209010|15967876|9374794|17408310|10510456
KCNH2	ASTEMIZOLE	inhibitor|channel blocker	PharmGKB|GuideToPharmacologyInteractions|DrugBank	10376921|10422790|10444235|11575008|15272206
KCNH2	VERAPAMIL	inhibitor	DrugBank	15814090|19125880|15135665|15892662|17588331|16507347
KCNH2	PIMOZIDE	inhibitor	PharmGKB|DrugBank	11377395|11511086|11296551|10762666
KCNH2	MICONAZOLE	inhibitor	DrugBank	15778703|8760033
KCNH2	CARVEDILOL	inhibitor	DrugBank	11164846|16314852
KCNH2	HALOFANTRINE	inhibitor	DrugBank	12176129|10952689
KCNH2	SERTINDOLE	inhibitor	PharmGKB|TdgClinicalTrial|DrugBank	11689132|11511086|9694935
KCNH2	CHEMBL157885	activator	GuideToPharmacologyInteractions	-
KCNH2	ROTTLERIN	activator	GuideToPharmacologyInteractions	-
KCNH2	CHEMBL1418045	activator	GuideToPharmacologyInteractions	-
KCNH2	CHEMBL521083	activator	GuideToPharmacologyInteractions	-
KCNH2	CHEMBL406931	activator	GuideToPharmacologyInteractions	-
KCNH2	CHEMBL2158814	channel blocker	GuideToPharmacologyInteractions	-
KCNH2	DISOPYRAMIDE	channel blocker	GuideToPharmacologyInteractions	-
KCNH2	CEFADROXIL	channel blocker	GuideToPharmacologyInteractions	-
KCNH2	IBUTILIDE	channel blocker	TdgClinicalTrial|GuideToPharmacologyInteractions|TEND	-
KCNH2	CHEMBL1474918	gating inhibitor	GuideToPharmacologyInteractions	-
KCNH2	PROPAFENONE	blocker	TdgClinicalTrial|TEND|TTD	-
KCNH2	AMIODARONE	blocker	TdgClinicalTrial|TEND|TTD	-
KCNH2	NERISPIRDINE	blocker	TTD	-
KCNH2	PYRILAMINE	-	PharmGKB	-
KCNH2	DESMETHEYLASTEMIZOLE	-	PharmGKB	-
KCNH2	PERHEXILINE	-	PharmGKB	-
KCNH2	AZIMILIDE	-	DrugBank	11573692|11060832
KCNH2	CLARITHROMYCIN	-	DrugBank	12873512
KCNH2	PROBUCOL	-	PharmGKB	-
KCNH2	DRONEDARONE	-	TdgClinicalTrial|TEND|DrugBank	17896959
KCNH2	LIDOFLAZINE	-	PharmGKB	-
KCNH2	SPARFLOXACIN	-	PharmGKB	-
KCNH2	TELITHROMYCIN	-	PharmGKB	-
KCNH2	FLUOXETINE	-	PharmGKB	-
KCNH2	METHADONE	-	PharmGKB	-
KCNH2	ESTRADIOL	-	NCI	18440994
KCNH2	SOTALOL	-	PharmGKB|TdgClinicalTrial|TEND	-
KCNH2	MOXIFLOXACIN	-	PharmGKB|NCI	16474415
KCNH2	LORATADINE	-	PharmGKB	-
KCNH2	PROPOFOL	-	NCI	16368812
KCNH2	LOVASTATIN	-	PharmGKB	-
KCNH2	CIMETIDINE	-	PharmGKB	-
KCNH2	PROCAINAMIDE	-	PharmGKB	-
KCNH2	PRENYLAMINE	-	PharmGKB	-
KCNH2	TERODILINE	-	PharmGKB	-
KCNH2	RISPERIDONE	-	PharmGKB	-
KCNH2	GREPAFLOXACIN	-	PharmGKB	-
KCNH2	LEVOMETHADYL ACETATE	-	PharmGKB	-
KCNH2	OLANZAPINE	-	PharmGKB	-
KCNH2	MIBEFRADIL	-	PharmGKB	-
KCNH2	BUDIODARONE	-	TdgClinicalTrial	-
KCNH2	DOXEPIN	-	PharmGKB	-
NDUFB10	METFORMIN HYDROCHLORIDE	inhibitor	ChemblInteractions	-
NDUFB10	ME-344	inhibitor	ChemblInteractions	-
NDUFB10	NV-128	inhibitor	ChemblInteractions	-
NDUFB10	CHEMBL1161866	-	DrugBank	17139284|17016423
ABL1	ADENOSINE TRIPHOSPHATE	inhibitor	DrugBank	11752352|17139284|17016423
ABL1	DASATINIB	multitarget|inhibitor	PharmGKB|MyCancerGenome|TdgClinicalTrial|OncoKB|CKB|GuideToPharmacologyInteractions|ChemblInteractions|CGI|CIViC|TEND|DrugBank|DoCM|FDA	11287973|14745431|20537386|15256422|26758680|23676790|11853795|20697894|19466505|17496201|20367437|17701954|15381060|21895409|18818391|11964322|11752352|24456693|18615627|25157968|14559829|17016423|21562040|21505103|19652056|20131302|12399961|12200353
ABL1	NILOTINIB	inhibitor	MyCancerGenome|TdgClinicalTrial|OncoKB|CKB|GuideToPharmacologyInteractions|CGI|CIViC|TEND|DrugBank|DoCM|FDA	17715389|11287973|20537386|17929114|20525993|23502220|19075254|23676790|16721371|12623848|20367437|17114651|18828913|12637609|28514312|21895409|11287972|21489624|11964322|20525995|25157968|21605905|19822896|21562040|22160483|19920925
ABL1	BOSUTINIB	inhibitor	MyCancerGenome|TdgClinicalTrial|GuideToPharmacologyInteractions|ChemblInteractions|CGI|DrugBank|DoCM|FDA	14745431|15256422|23676790|11853795|20697894|12623848|19466505|20367437|17114651|18828913|15381060|21895409|21489624|11964322|24456693|18615627|25157968|14559829|21605905|21562040|21505103|19652056|12399961
ABL1	REGORAFENIB	inhibitor	ChemblInteractions|DrugBank	-
ABL1	PONATINIB	inhibitor	MyCancerGenome|TdgClinicalTrial|GuideToPharmacologyInteractions|CGI|CIViC|DrugBank|DoCM|FDA	20512393|14745431|20537386|11861307|15256422|11423618|20963643|22772060|22306673|23676790|11853795|23190221|22870928|20697894|21872826|12623848|19466505|12130516|20367437|17114651|18828913|24236021|15381060|23540562|21895409|21489624|23355941|11964322|25349473|24456693|18615627|25157968|23409026|14559829|21605905|21562040|21505103|19652056|15194504|21762985|12399961
ABL1	AT-9283	inhibitor	MyCancerGenome|ChemblInteractions	-
ABL1	XL-228	inhibitor	MyCancerGenome|TdgClinicalTrial|ChemblInteractions|DrugBank	-
ABL1	IMATINIB	inhibitor	MyCancerGenome|TdgClinicalTrial|OncoKB|CKB|GuideToPharmacologyInteractions|CGI|CIViC|TEND|FDA	11287973|20537386|26758680|20525993|23502220|19075254|15930265|17496201|12637609|11287972|20525995|22160483|12476305|20131302|15194504|12200353
ABL1	BAFETINIB	inhibitor	MyCancerGenome|GuideToPharmacologyInteractions|ChemblInteractions	-
ABL1	KW-2449	inhibitor	GuideToPharmacologyInteractions|ChemblInteractions	-
ABL1	PILOCARPINE	inhibitor	GuideToPharmacologyInteractions	-
ABL1	CHEMBL1081312	inhibitor	GuideToPharmacologyInteractions	-
ABL1	REBASTINIB	inhibitor	GuideToPharmacologyInteractions|ChemblInteractions	-
ABL1	SARACATINIB	inhibitor	GuideToPharmacologyInteractions|ChemblInteractions	-
ABL1	ABL-001	inhibitor	ChemblInteractions	-
ABL1	Flumatinib	inhibitor	ChemblInteractions	-
ABL1	PONATINIB HYDROCHLORIDE	inhibitor	ChemblInteractions	-
ABL1	NILOTINIB HYDROCHLORIDE MONOHYDRATE	inhibitor	ChemblInteractions	-
ABL1	IMATINIB MESYLATE	inhibitor	ChemblInteractions|NCI	16205964|12910520
ABL1	AZD-0424	inhibitor	ChemblInteractions	-
ABL1	AZM-475271	inhibitor	ChemblInteractions	-
ABL1	VANDETANIB	-	CGI	-
ABL1	HYDROXYUREA	-	NCI	7923130
ABL1	CRIZOTINIB	-	CGI	-
ABL1	AXITINIB	-	CGI	-
ABL1	TRAMETINIB	-	CGI	-
ABL1	Pexmetinib	-	TdgClinicalTrial	-
ABL1	VENETOCLAX	-	CGI	-
ABL1	FORETINIB	-	CGI	-
ABL1	ENMD-2076	-	TdgClinicalTrial	-
ABL1	MELPHALAN	-	NCI	7923130
ABL1	BUSULFAN	-	FDA	-
ABL1	CHEMBL327127	-	DrugBank	10592235
ABL1	MYRISTIC ACID	-	DrugBank	10592235
ABL1	ACYCLOVIR	-	NCI	8683981
ABL1	QUERCETIN	-	NCI	9349317
ABL1	CABOZANTINIB	-	CGI	-
ABL1	MASITINIB	-	TdgClinicalTrial	-
ABL1	GENISTEIN	-	NCI	9349317
ABL1	PROGESTERONE	-	NCI	10195429
ABL1	BLINATUMOMAB	-	FDA	-
ABL1	CHEMBL200177	-	DrugBank	10592235
ABL1	OXALIPLATIN	-	NCI	10098743
ABL1	CELECOXIB	-	NCI	16917206
ABL1	AZACITIDINE	-	NCI	2425967
PROZ	MENADIONE	activator	TEND|DrugBank	17139284|17016423
PDF	CHEMBL431210	inhibitor	DrugBank	11752352
CSPG4	PHORBOL MYRISTATE ACETATE	-	NCI	18000864
GOT2	PYRIDOXAL PHOSPHATE	cofactor	DrugBank	236311|17139284|17016423
GOT2	ASPARTIC ACID	-	DrugBank	4404056|823072|10592235|17139284|261660|17016423
GOT2	DOCOSANOL	-	DrugBank	10592235|17139284|17016423
GOT2	L-GLUTAMATE	-	DrugBank	10592235|17139284|261660|17016423
CPT2	PERHEXILINE	inhibitor	TdgClinicalTrial|TEND|DrugBank	8694852|16306812|11117381
CPT2	ASPIRIN	inhibitor	GuideToPharmacologyInteractions	-
CPT2	BENZQUINAMIDE	inhibitor	GuideToPharmacologyInteractions	-
CPT2	CARPROFEN	inhibitor	GuideToPharmacologyInteractions	-
CPT2	CELECOXIB	inhibitor	GuideToPharmacologyInteractions	-
CPT2	DICLOFENAC	inhibitor	GuideToPharmacologyInteractions	-
CPT2	ESFLURBIPROFEN	inhibitor	GuideToPharmacologyInteractions	-
CPT2	ETODOLAC	inhibitor	GuideToPharmacologyInteractions	-
CPT2	ETORICOXIB	inhibitor	GuideToPharmacologyInteractions	-
CPT2	FLURBIPROFEN	inhibitor	GuideToPharmacologyInteractions	-
CPT2	IBUPROFEN	inhibitor	GuideToPharmacologyInteractions	-
CPT2	KETOPROFEN	inhibitor	GuideToPharmacologyInteractions	-
CPT2	KETOROLAC	inhibitor	GuideToPharmacologyInteractions	-
CPT2	LUMIRACOXIB	inhibitor	GuideToPharmacologyInteractions	-
CPT2	MECLOFENAMIC ACID	inhibitor	GuideToPharmacologyInteractions	-
CPT2	MEFENAMIC ACID	inhibitor	GuideToPharmacologyInteractions	-
CPT2	MELOXICAM	inhibitor	GuideToPharmacologyInteractions	-
CPT2	NAPROXCINOD	inhibitor	GuideToPharmacologyInteractions	-
CPT2	NAPROXEN	inhibitor	GuideToPharmacologyInteractions	-
CPT2	NIMESULIDE	inhibitor	GuideToPharmacologyInteractions	-
CPT2	NS-398	inhibitor	GuideToPharmacologyInteractions	-
CPT2	OXAPROZIN	inhibitor	GuideToPharmacologyInteractions	-
CPT2	ACETAMINOPHEN	inhibitor	GuideToPharmacologyInteractions	-
CPT2	PHENYLBUTAZONE	inhibitor	GuideToPharmacologyInteractions	-
CPT2	PIROXICAM	inhibitor	GuideToPharmacologyInteractions	-
CPT2	RESVERATROL	inhibitor	GuideToPharmacologyInteractions	-
CPT2	ROFECOXIB	inhibitor	GuideToPharmacologyInteractions	-
CPT2	SUPROFEN	inhibitor	GuideToPharmacologyInteractions	-
CPT2	VALDECOXIB	inhibitor	GuideToPharmacologyInteractions	-
CPT2	LEVOCARNITINE	-	DrugBank	12445488|12662154|12408750|12464674|12684219
RYR2	ADENOSINE TRIPHOSPHATE	activator	GuideToPharmacologyInteractions	-
RYR2	CAFFEINE	activator	GuideToPharmacologyInteractions	-
RYR2	cA2	antagonist|activator	GuideToPharmacologyInteractions	-
RYR2	RYANODINE	activator|channel blocker	GuideToPharmacologyInteractions	-
RYR2	SURAMIN	activator	GuideToPharmacologyInteractions	-
RYR2	MAGNESIUM	antagonist	GuideToPharmacologyInteractions	-
RYR2	PROCAINE	channel blocker	GuideToPharmacologyInteractions	-
RYR2	RUTHENIUM RED	channel blocker	GuideToPharmacologyInteractions	-
CACNA1B	VERAPAMIL	inhibitor	DrugBank	19125880
CACNA1B	GABAPENTIN	inhibitor|modulator	TdgClinicalTrial|ChemblInteractions|TEND|DrugBank	20588320|16368827|18299583
CACNA1B	LEVETIRACETAM	inhibitor|blocker	TdgClinicalTrial|ChemblInteractions|DrugBank	17461889|11879381
CACNA1B	CHEMBL157769	channel blocker	GuideToPharmacologyInteractions	-
CACNA1B	AGMATINE	antagonist	DrugBank	12904272
CACNA1B	RALFINAMIDE	blocker	ChemblInteractions|TTD	-
CACNA1B	ZICONOTIDE	blocker	TdgClinicalTrial|TTD	-
CACNA1B	CILNIDIPINE	blocker	TTD	-
CACNA1B	GABAPENTIN ENACARBIL	modulator	TdgClinicalTrial|ChemblInteractions	-
CACNA1B	ELPETRIGINE	blocker	ChemblInteractions	-
CACNA1B	CNV2197944	blocker	TdgClinicalTrial|ChemblInteractions	-
CACNA1B	Z160	blocker	ChemblInteractions	-
CACNA1B	ATAGABALIN	modulator	ChemblInteractions	-
CACNA1B	ZICONOTIDE ACETATE	blocker	ChemblInteractions	-
CACNA1B	IMAGABALIN	modulator	ChemblInteractions	-
CACNA1B	BEPRIDIL HYDROCHLORIDE	blocker	ChemblInteractions	-
CACNA1B	PREGABALIN	modulator	ChemblInteractions	-
CACNA1B	AMLODIPINE	-	TEND	-
CACNA1B	CELECOXIB	-	PharmGKB	-
CACNA1B	CLEVIDIPINE	-	TEND	-
CACNA1B	SAFINAMIDE	-	TdgClinicalTrial	-
UBA3	PEVONEDISTAT	inhibitor	TdgClinicalTrial|ChemblInteractions|TTD	-
PIK3CA	GSK-1059615	inhibitor	CKB|ChemblInteractions	-
PIK3CA	WX-037	inhibitor	ChemblInteractions	-
PIK3CA	ALPELISIB	inhibitor	ClearityFoundationBiomarkers|MyCancerGenome|OncoKB|CKB|GuideToPharmacologyInteractions|ChemblInteractions|CancerCommons|MyCancerGenomeClinicalTrial	27672108|25877889|25172762|22915751|23275335|22653967|27974663|23085766|21169255|23721513|25425103|21362200|22355357|27602501|22188813|27126994|26627007|23136191|22065080|20881279|24076665|24900266|24561032|24608574|27451907|23850807|24310736|22049316|22915752|23726034|26013318|24198241|23258246|22340590|27402769|27604488|23662903|28119489|23903756|24244612
PIK3CA	AMG-319	inhibitor	GuideToPharmacologyInteractions	-
PIK3CA	APITOLISIB	inhibitor	MyCancerGenome|CKB|GuideToPharmacologyInteractions|ChemblInteractions	26951309|26787751|21998291
PIK3CA	AZD-6482	inhibitor	CKB|GuideToPharmacologyInteractions|ChemblInteractions	-
PIK3CA	AZD-8186	inhibitor	GuideToPharmacologyInteractions	-
PIK3CA	CANDICIDIN	inhibitor	CKB|GuideToPharmacologyInteractions	26839307
PIK3CA	BUPARLISIB	inhibitor	MyCancerGenome|OncoKB|CKB|GuideToPharmacologyInteractions|ChemblInteractions|CancerCommons	27672108|25877889|26715098|25172762|26909613|22915751|23275335|22653967|22159814|27974663|24470511|23085766|21169255|23721513|25425103|21362200|22355357|22188813|27126994|23136191|22065080|20881279|24076665|24900266|23940356|28539475|24561032|24608574|23850807|24310736|22049316|26098748|22915752|23726034|26013318|24198241|23258246|22340590|27402769|23662903|28119489|23903756|24244612
PIK3CA	PA-799	inhibitor	CKB|GuideToPharmacologyInteractions|ChemblInteractions|CIViC	25231405|21558396
PIK3CA	CUDC-907	inhibitor	CKB|GuideToPharmacologyInteractions|ChemblInteractions	22693356|20570890
PIK3CA	DACTOLISIB	inhibitor	ClearityFoundationBiomarkers|MyCancerGenome|CKB|GuideToPharmacologyInteractions|ChemblInteractions|CIViC|CancerCommons|MyCancerGenomeClinicalTrial	21966435|26272063|23629727|22543857|27974663|23475782|26270481|28446642|24939055|23619167|26627007|19029981|26232337|24927217|26013318|22662154|26137449
PIK3CA	DUVELISIB	inhibitor	GuideToPharmacologyInteractions	-
PIK3CA	PHENMETRAZINE	inhibitor	OncoKB|CKB|GuideToPharmacologyInteractions	27672108|25877889|25172762|22653967|21169255|23721513|23258740|21362200|22355357|22188813|23136191|22065080|20881279|24076665|24900266|24561032|22294718|24608574|23394218|23850807|24310736|22049316|23726034|23258246|26137449|22340590|21668414|23662903|23903756|24244612
PIK3CA	GEDATOLISIB	inhibitor	ClearityFoundationBiomarkers|MyCancerGenome|CKB|GuideToPharmacologyInteractions|ChemblInteractions|MyCancerGenomeClinicalTrial	24042735|25977343|24823695|17314276|25688157|21325073
PIK3CA	IDELALISIB	inhibitor	CKB|GuideToPharmacologyInteractions|CIViC	26466009|26137449
PIK3CA	INK-128	inhibitor	OncoKB|CKB|GuideToPharmacologyInteractions	25877889|26272063|25261369|22915751|23275335|27974663|23085766|25425103|22188813|27126994|24900266|22915752|23726034|24198241|27402769|23903756
PIK3CA	OXAZEPAM	inhibitor	GuideToPharmacologyInteractions	-
PIK3CA	CHEMBL1086377	inhibitor	GuideToPharmacologyInteractions	-
PIK3CA	LY-294002	inhibitor	CKB|GuideToPharmacologyInteractions	18262558
PIK3CA	LY-3023414	inhibitor	CKB|GuideToPharmacologyInteractions|ChemblInteractions	27439478
PIK3CA	OMIPALISIB	inhibitor	ClearityFoundationBiomarkers|CKB|GuideToPharmacologyInteractions|ChemblInteractions|MyCancerGenomeClinicalTrial	26603258
PIK3CA	PF-04691502	inhibitor	ClearityFoundationBiomarkers|MyCancerGenome|CKB|GuideToPharmacologyInteractions|ChemblInteractions	21750219
PIK3CA	PI-103	inhibitor	MyCancerGenome|CKB|GuideToPharmacologyInteractions	22336586
PIK3CA	CHEMBL568150	inhibitor	GuideToPharmacologyInteractions	-
PIK3CA	CHEMBL1231533	inhibitor	GuideToPharmacologyInteractions	-
PIK3CA	PICTILISIB	inhibitor	MyCancerGenome|CKB|GuideToPharmacologyInteractions|ChemblInteractions|CIViC	27489350|23674493|27174596|24601221|22084396|27020857|23888070|23136191|24339963|27197306|26058079|27604488|27196766|28119489
PIK3CA	PILARALISIB (CHEMBL3360203)	inhibitor	GuideToPharmacologyInteractions|ChemblInteractions	-
PIK3CA	CHEMBL1081312	inhibitor	GuideToPharmacologyInteractions	-
PIK3CA	YOHIMBINE	inhibitor	OncoKB|GuideToPharmacologyInteractions	27672108|25877889|25172762|22915751|23275335|22653967|23085766|21169255|23721513|25425103|21362200|22355357|22188813|27126994|23136191|22065080|20881279|24076665|24900266|24561032|24608574|23850807|24310736|22049316|22915752|23726034|24198241|23258246|22340590|27402769|23662903|23903756|24244612
PIK3CA	TASELISIB	inhibitor	MyCancerGenome|OncoKB|CKB|GuideToPharmacologyInteractions|ChemblInteractions	27672108|25877889|25172762|22653967|21169255|23721513|28331003|21362200|22355357|22188813|23136191|22065080|26333383|20881279|24076665|24900266|24561032|24608574|23850807|24310736|22049316|23726034|26589432|23258246|22340590|23662903|23903756|24244612
PIK3CA	TG100-115	inhibitor	GuideToPharmacologyInteractions	-
PIK3CA	VS-5584	inhibitor	CKB|GuideToPharmacologyInteractions|ChemblInteractions	23270925
PIK3CA	WORTMANNIN	inhibitor	GuideToPharmacologyInteractions|DrugBank	10592235
PIK3CA	ZSTK-474	inhibitor	ClearityFoundationBiomarkers|CKB|GuideToPharmacologyInteractions|ChemblInteractions	26137449
PIK3CA	DS-7423	inhibitor	ClearityFoundationBiomarkers|CKB|ChemblInteractions	24504419
PIK3CA	INK-1117	inhibitor	MyCancerGenome|CKB|ChemblInteractions	28490463
PIK3CA	MLN-1117	inhibitor	ChemblInteractions	-
PIK3CA	RECILISIB	inhibitor	ChemblInteractions	-
PIK3CA	Panulisib	inhibitor	CKB|ChemblInteractions	25700704
PIK3CA	PKI-179	inhibitor	CKB|ChemblInteractions	20797855
PIK3CA	PWT-33587	inhibitor	ChemblInteractions	-
PIK3CA	RG-7666	inhibitor	ChemblInteractions	-
PIK3CA	COPANLISIB	inhibitor	ClearityFoundationBiomarkers|MyCancerGenome|OncoKB|CKB|ChemblInteractions|CancerCommons|MyCancerGenomeClinicalTrial	27672108|25877889|25172762|22653967|21169255|23721513|24170767|21362200|22355357|22188813|23136191|22065080|20881279|24076665|24900266|24561032|24608574|23850807|24310736|22049316|23726034|23258246|22340590|23662903|23903756|24244612
PIK3CA	VOXTALISIB	inhibitor	ClearityFoundationBiomarkers|MyCancerGenome|TdgClinicalTrial|CKB|ChemblInteractions|DrugBank|CancerCommons	24583798|24634413
PIK3CA	SONOLISIB	inhibitor	MyCancerGenome|CKB|ChemblInteractions|CancerCommons|MyCancerGenomeClinicalTrial	22693357
PIK3CA	SF-1126	inhibitor	MyCancerGenome|TdgClinicalTrial|ChemblInteractions	-
PIK3CA	QUERCETIN	inhibitor	MyCancerGenome|NCI	17045724
PIK3CA	PWT-33579	inhibitor	ChemblInteractions	-
PIK3CA	SAR-260301	inhibitor	CancerCommons	-
PIK3CA	BAY-1082439	inhibitor	CKB|ChemblInteractions	-
PIK3CA	BGT-226 (CHEMBL3545096)	inhibitor	ChemblInteractions	-
PIK3CA	GSK-2636771	inhibitor	MyCancerGenome	-
PIK3CA	PILARALISIB (CHEMBL3218575)	inhibitor	MyCancerGenome|CKB|DrugBank	24166903|25637314|21216929
PIK3CA	Puquitinib	inhibitor	ChemblInteractions	-
PIK3CA	BUPARLISIB HYDROCHLORIDE	inhibitor	MyCancerGenomeClinicalTrial	-
PIK3CA	DEGUELIN	-	CKB	24978597|20811676
PIK3CA	SELUMETINIB	-	CKB	26272063|22271687|24939055|21358673|26232337|26137449
PIK3CA	PERTUZUMAB	-	CKB	23940356
PIK3CA	CAPECITABINE	-	CKB	26920887
PIK3CA	TAMOXIFEN	-	CKB	26116361
PIK3CA	CARBOPLATIN	-	CKB|NCI	16275998|21216929
PIK3CA	CABOZANTINIB	-	CIViC	25242168
PIK3CA	U-0126	-	CKB	21358673
PIK3CA	MK-2206	-	CKB|CIViC	26187616|23888070|26627007|26084990|21289267|22932669
PIK3CA	CHEMBL376408	-	CKB	27974663
PIK3CA	IRINOTECAN	-	CKB|NCI	24042735|16707468|15809721|25714871|21325073
PIK3CA	OSI-027	-	CKB	21673091
PIK3CA	VENETOCLAX	-	CKB	27974663
PIK3CA	PONATINIB	-	CKB	26270481
PIK3CA	TEMSIROLIMUS	-	ClearityFoundationBiomarkers|CKB|CIViC	27893038|22271473|22245973|19706758|25527417|21216929|21289267|27016228
PIK3CA	FLOXURIDINE	-	CKB	25714871
PIK3CA	MSC-2363318A	-	CKB	27186432
PIK3CA	LAPATINIB	-	CKB|CIViC	27687302|26270481|26627007|23940356|26245675|22294718|26920887
PIK3CA	DOXORUBICIN	-	CKB|NCI	16905201|27893038|12761490
PIK3CA	Ribociclib	-	OncoKB|CIViC	25877889|22915751|23275335|23085766|25425103|22188813|27126994|24900266|22915752|23726034|24198241|27402769|25002028|23903756
PIK3CA	SIROLIMUS	-	CKB|NCI|CIViC	15647370|15878982|26882569|28514312|19029981|17376864
PIK3CA	COBIMETINIB	-	CKB	22084396
PIK3CA	PERIFOSINE	-	CIViC	19706758
PIK3CA	BENZONATATE	-	CKB	27974663
PIK3CA	TOPOTECAN	-	CKB	21216929
PIK3CA	AZD-8055	-	CKB	28446642|22271687
PIK3CA	ETRETINATE	-	NCI	15020266
PIK3CA	LETROZOLE	-	OncoKB|CKB	25877889|22915751|23275335|23085766|25425103|22188813|27126994|24900266|22915752|23726034|24198241|27402769|23903756
PIK3CA	LY-2780301	-	CKB	28750271|25902900
PIK3CA	BORTEZOMIB	-	CKB	21216929
PIK3CA	CAMPTOTHECIN	-	CKB|NCI	24042735|12464623|25688157
PIK3CA	CETUXIMAB	-	CKB|CGI|CIViC	26715098|25714871|28446642|25724520|25838391|20619739|19223544|28424201|27002107
PIK3CA	CHEMBL126955	-	NCI	16267832
PIK3CA	Acalisib	-	CKB	-
PIK3CA	SURAMIN	-	NCI	15833899
PIK3CA	PACLITAXEL	-	CKB|NCI	26469692|24170767|12761490|26245675|21216929
PIK3CA	PIMASERTIB	-	CKB	23629727
PIK3CA	A-443654	-	CKB	24978597|19208828|24569089
PIK3CA	CHEMBL1765740	-	CKB	27451907
PIK3CA	DEMCIZUMAB	-	CKB	26855149
PIK3CA	BAY-1125976	-	CKB	27699769
PIK3CA	OLAPARIB	-	OncoKB|CKB	25877889|26909613|22915751|23275335|23085766|25425103|22188813|27126994|24900266|22915752|23726034|24198241|27402769|23903756
PIK3CA	ZINC SULFATE	-	NCI	15715661
PIK3CA	LUCITANIB	-	CKB	27126994
PIK3CA	AEW-541	-	CKB	27196766
PIK3CA	PRASTERONE	-	NCI	15501480
PIK3CA	NAVITOCLAX	-	CKB	27659046|27197306
PIK3CA	REGRAMOSTIM	-	NCI	15107457
PIK3CA	REGORAFENIB	-	CKB	23629727|25838391
PIK3CA	DASATINIB	-	CKB	26855149
PIK3CA	BEVACIZUMAB	-	CKB	27893038|23940356|21216929|25363205
PIK3CA	ARQ-092	-	CKB	26469692
PIK3CA	CHEMBL589258	-	CKB	20371716
PIK3CA	VINCRISTINE	-	NCI	12874004
PIK3CA	CHEMBL263664	-	CKB	21191045
PIK3CA	EVEROLIMUS	-	ClearityFoundationBiomarkers|OncoKB|CKB|CGI|CIViC	25877889|26951309|23629727|27797976|22915751|23275335|20664174|20664172|23085766|25425103|27893038|22188813|27126994|24900266|21358673|27091708|22915752|23726034|22662154|24198241|27402769|23903756
PIK3CA	MILTEFOSINE	-	NCI	16752184
PIK3CA	NERATINIB	-	CKB	26627007|26333383|26243863
PIK3CA	SULINDAC	-	NCI	12654560
PIK3CA	RIDAFOROLIMUS	-	CKB	26187616
PIK3CA	TRASTUZUMAB	-	OncoKB|CKB|CGI|CIViC	25877889|17936563|22915751|23275335|21676217|24470511|27687302|23085766|25425103|26469692|22188813|27126994|28167203|24900266|23940356|20453058|26245675|22294718|22915752|23726034|21558396|24198241|27402769|23903756
PIK3CA	AFURESERTIB	-	CKB	24978597
PIK3CA	METFORMIN	-	CKB	23986086
PIK3CA	DABRAFENIB	-	CKB	27797976
PIK3CA	IPATASERTIB	-	CKB	24141624
PIK3CA	FLUOROURACIL	-	CKB	25714871|22336586|28424201
PIK3CA	SORAFENIB	-	CKB	23629727|25363205
PIK3CA	CC-223	-	CKB	24978597|25855786|26177599
PIK3CA	GEMCITABINE	-	CKB	28750271
PIK3CA	TORIN1	-	CKB	27974663
PIK3CA	PANITUMUMAB	-	CIViC	19223544
PIK3CA	FULVESTRANT	-	OncoKB|CKB	27672108|25877889|25172762|22653967|27174596|21169255|23721513|21362200|22355357|22188813|23136191|22065080|20881279|24076665|24900266|24561032|24608574|23850807|24310736|22049316|23726034|23258246|22340590|23662903|23903756|24244612
PIK3CA	DOCETAXEL	-	PharmGKB	-
PIK3CA	UPROSERTIB	-	CKB	-
PIK3CA	TRASTUZUMAB EMTANSINE	-	CKB	26920887
PIK3CA	PD-0325901	-	CKB	26272063|24339963|21325073
PIK3CA	HERBIMYCIN	-	NCI	11139143
PIK3CA	INFIGRATINIB	-	CKB	28119489
PIK3CA	TAK-733	-	CKB	26439693
PIK3CA	VEMURAFENIB	-	CKB	24265153|26137449
PIK3CA	AT-13148	-	CKB	22781553
PIK3CA	PALBOCICLIB	-	CKB|CIViC	27020857|25002028|26369631
PIK3CA	RALOXIFENE	-	NCI	11901050
PIK3CA	TRAMETINIB	-	CKB	27659046|27797976|26882569|26469692|26627007|26369631
PIK3CA	INDOLE-3-CARBINOL	-	NCI	11948137
PIK3CA	ALVOCIDIB	-	NCI	14767524
PIK3CA	MIDOSTAURIN	-	NCI	11719451
PIK3CA	RIGOSERTIB	-	TdgClinicalTrial|CKB	23873848|27104980
PIK3CA	LINSITINIB	-	CKB	27196766
PIK3CA	CHEMBL428462	-	CKB	24978597|20423992
PIK3CA	STREPTOZOTOCIN	-	NCI	16130182
PIK3CA	AZD-5363	-	OncoKB|CKB|CIViC	26116361|23258740|19755509|24088382|22294718|23394218
PIK3CA	RESVERATROL	-	NCI	15925284
HPSE	MUPARFOSTAT (CHEMBL1615835)	inhibitor	ChemblInteractions	-
HPSE	HEPARIN	-	TdgClinicalTrial	-
HPSE	THROMBIN	-	NCI	1612123
TLR3	RINTATOLIMOD	agonist	ChemblInteractions	-
TLR3	PYROXAMIDE	-	NCI	16670286
TLR3	HYDROXYCHLOROQUINE	-	NCI	16142732
PRKAA1	ADENOSINE PHOSPHATE	activator	DrugBank	17167165
PRKAA1	PHENFORMIN	activator	TdgClinicalTrial|TEND|DrugBank	17369473|17995453|17603555
PRKAA1	ASPIRIN	activator	DrugBank	22517326|22406476
PRKAA1	PHORBOL MYRISTATE ACETATE	-	NCI	15383372
PRKAA1	PENTOSTATIN	-	NCI	11969266
PRKAA1	STREPTOZOTOCIN	-	NCI	15616011
PRKAA1	ADENOSINE TRIPHOSPHATE	-	DrugBank	17139284|17016423
PRKAA1	SIROLIMUS	-	NCI	16027121
PRKAA1	EHNA	-	NCI	11969266
PRKAA1	METFORMIN HYDROCHLORIDE	-	ClearityFoundationClinicalTrial	-
PRKAA1	THYROXINE	-	NCI	12433937
GRIA4	MIBAMPATOR	positive allosteric modulator	ChemblInteractions	-
GRIA4	(R,S)-AMPA	agonist	GuideToPharmacologyInteractions	-
GRIA4	CHEMBL123132	agonist	GuideToPharmacologyInteractions	-
GRIA4	ANIRACETAM	allosteric modulator	GuideToPharmacologyInteractions	-
GRIA4	CHEMBL136800	allosteric modulator	GuideToPharmacologyInteractions	-
GRIA4	CHEMBL1255648	allosteric modulator	GuideToPharmacologyInteractions	-
GRIA4	CYCLOTHIAZIDE	allosteric modulator	GuideToPharmacologyInteractions	-
GRIA4	CHEMBL77862	allosteric modulator	GuideToPharmacologyInteractions	-
GRIA4	CHEMBL334920	allosteric modulator	GuideToPharmacologyInteractions	-
GRIA4	CHEMBL1097939	allosteric modulator	GuideToPharmacologyInteractions	-
GRIA4	PIRACETAM	allosteric modulator	GuideToPharmacologyInteractions	-
GRIA4	CHEMBL320642	allosteric modulator	GuideToPharmacologyInteractions	-
GRIA4	CHEMBL265301	antagonist	GuideToPharmacologyInteractions	-
GRIA4	GYKI-52466	antagonist	GuideToPharmacologyInteractions	-
GRIA4	NBQX	antagonist	GuideToPharmacologyInteractions	-
GRIA4	TEZAMPANEL	antagonist	TdgClinicalTrial|GuideToPharmacologyInteractions|ChemblInteractions	-
GRIA4	JORO SPIDER TOXIN 3	channel blocker	GuideToPharmacologyInteractions	-
GRIA4	IRAMPANEL	antagonist	ChemblInteractions	-
GRIA4	CX1739	positive allosteric modulator	ChemblInteractions	-
GRIA4	PF-04958242	positive allosteric modulator	ChemblInteractions	-
GRIA4	Selurampanel	antagonist	TdgClinicalTrial|ChemblInteractions	-
GRIA4	DASOLAMPANEL	antagonist	ChemblInteractions	-
GRIA4	BECAMPANEL	antagonist	ChemblInteractions	-
GRIA4	FARAMPATOR	positive allosteric modulator	ChemblInteractions	-
GRIA4	MK-8777	positive allosteric modulator	ChemblInteractions	-
GRIA4	ZONAMPANEL	antagonist	ChemblInteractions	-
GRIA4	PERAMPANEL	antagonist	TdgClinicalTrial|ChemblInteractions	-
GRIA4	TOPIRAMATE	antagonist	ChemblInteractions	-
GRIA4	L-GLUTAMATE	-	DrugBank	12008069|7679210|17139284|11406192|17016423
GRIA4	CHEMBL222418	-	GuideToPharmacologyInteractions	-
GRIA4	TALAMPANEL	-	TdgClinicalTrial|DrugBank	12581229|16861112|17199027
COL11A2	COLLAGENASE CLOSTRIDIUM HISTOLYTICUM	-	ChemblInteractions	-
COL11A2	OCRIPLASMIN	-	ChemblInteractions	-
NPR2	CENDERITIDE	agonist|activator	TdgClinicalTrial|GuideToPharmacologyInteractions|TTD	-
NPR2	VOSORITIDE	agonist	GuideToPharmacologyInteractions	-
NPR2	KETOPROFEN	antagonist	GuideToPharmacologyInteractions	-
NPR2	ERYTHRITYL TETRANITRATE	agonist	TdgClinicalTrial|TEND|DrugBank	19406636|17139284|17016423
NPR2	NESIRITIDE	-	TdgClinicalTrial|TEND|DrugBank	-
NPR2	PREDNISOLONE SODIUM PHOSPHATE	-	GuideToPharmacologyInteractions	-
GRID1	L-GLUTAMATE	-	DrugBank	17139284|17016423
FGFR2	INFIGRATINIB	inhibitor	TALC|OncoKB|CKB|GuideToPharmacologyInteractions|ChemblInteractions|CIViC|CancerCommons|MyCancerGenomeClinicalTrial	27401245|23443805|24122810|26036639|28034880|27870574|27216979|28119489|24563622|26048680
FGFR2	PALIFERMIN	binder|agonist	TdgClinicalTrial|GuideToPharmacologyInteractions|ChemblInteractions|TEND|DrugBank|TTD	17456767|16854582|16390600|10593896|11752352|7499435|17728847|9056643
FGFR2	THALIDOMIDE	antagonist	TdgClinicalTrial|TEND|DrugBank	20616958
FGFR2	AZD-4547	inhibitor	TALC|MyCancerGenome|CKB|GuideToPharmacologyInteractions|ChemblInteractions|CIViC|MyCancerGenomeClinicalTrial	26351320|27595477|27550940|27401245|26936917|27179038|25169980|26294741|22869148
FGFR2	JNJ-42756493	inhibitor	OncoKB|CKB|GuideToPharmacologyInteractions|CIViC	26324363|24122810|28341788
FGFR2	LY-2874455	inhibitor	GuideToPharmacologyInteractions|ChemblInteractions	-
FGFR2	MK-2461	inhibitor	GuideToPharmacologyInteractions	-
FGFR2	NINTEDANIB	inhibitor|Inhibitor	TALC|MyCancerGenome|TdgClinicalTrial|ClearityFoundationClinicalTrial|CKB|GuideToPharmacologyInteractions|DrugBank	22238366|18559524
FGFR2	REGORAFENIB	inhibitor	ChemblInteractions|DrugBank|MyCancerGenomeClinicalTrial	-
FGFR2	PONATINIB	inhibitor	TALC|MyCancerGenome|CKB|CGI|CIViC|DrugBank|DoCM	22238366|26619011|26574622|18552176|23908597|23002168|24550739|26048680|23468082
FGFR2	XL-228	inhibitor	TALC|MyCancerGenome	-
FGFR2	INTERFERON ALFA-2A	binder	TTD	-
FGFR2	MASITINIB	inhibitor	MyCancerGenome	-
FGFR2	AEE-788	inhibitor	TTD	-
FGFR2	TRAFERMIN	activator	TdgClinicalTrial|TTD	-
FGFR2	DOVITINIB	inhibitor	TALC|MyCancerGenome|TdgClinicalTrial|ClearityFoundationClinicalTrial|CKB|CGI|DoCM	22238366|26619011|23658459|23443805|18552176|23908597|23002168|26036639
FGFR2	LENVATINIB	inhibitor	TALC	-
FGFR2	PENTOSAN POLYSULFATE SODIUM	inhibitor	TTD	-
FGFR2	NINTEDANIB ESYLATE	inhibitor	ChemblInteractions	-
FGFR2	ENMD-981693	inhibitor	ChemblInteractions	-
FGFR2	ARQ-087	inhibitor	TdgClinicalTrial|CKB|ChemblInteractions	-
FGFR2	BRIVANIB ALANINATE	inhibitor	ChemblInteractions	-
FGFR2	ORANTINIB	inhibitor	ChemblInteractions	-
FGFR2	BRIVANIB	inhibitor	CKB|ChemblInteractions	22238366
FGFR2	RG-1530	inhibitor	ChemblInteractions	-
FGFR2	XL-999	inhibitor	ChemblInteractions	-
FGFR2	CP-459632	inhibitor	ChemblInteractions	-
FGFR2	LUCITANIB	inhibitor	ChemblInteractions	-
FGFR2	TG100-801	inhibitor	ChemblInteractions	-
FGFR2	BAY-1163877	inhibitor	ChemblInteractions	-
FGFR2	ENMD-2076	-	TdgClinicalTrial|ClearityFoundationClinicalTrial	-
FGFR2	TRAMETINIB	-	CKB	27338794
FGFR2	SELUMETINIB	-	CKB	26438159|19755509
FGFR2	CETUXIMAB	-	CKB	27149458
FGFR2	PD-173074	-	CKB|CIViC	27179038|23908597|24122810|26036639|22869148|18757403
FGFR2	LAPATINIB	-	CKB	27595477
FGFR2	CHEMBL315546	-	DrugBank	11752352
FGFR2	PHA-665752	-	CKB	26351320
FGFR2	CEDIRANIB	-	CKB	22238366
FGFR2	SUNITINIB	-	CKB	27149458
FGFR2	PICTILISIB	-	CKB	28119489
FGFR2	BUPARLISIB	-	CKB	28119489
FGFR2	Ro-4987655	-	CKB	26438159
FGFR2	PAZOPANIB	-	CIViC|DoCM	23786770|24550739
FGFR2	TRABECTEDIN	-	CKB	26036639
FGFR2	CHEMBL233209	-	DrugBank	17139284|17016423
FGFR2	ALPELISIB	-	CKB	28119489
FGFR2	GEFITINIB	-	CKB	26936917
HRAS	LONAFARNIB	inhibitor	GuideToPharmacologyInteractions	-
HRAS	STREPTOZOTOCIN	-	NCI	8171758
HRAS	EDARAVONE	-	NCI	3489774
HRAS	BEVACIZUMAB	-	NCI	15998951
HRAS	DASATINIB	-	CKB	27222538
HRAS	ALPELISIB	-	CKB	-
HRAS	GUANOSINE TRIPHOSPHATE	-	DrugBank	10592235|17139284|17016423
HRAS	DACTOLISIB	-	CKB	21831957
HRAS	SF-1126	-	CKB	25425962
HRAS	PD-173074	-	CKB	22869148
HRAS	BUPARLISIB	-	CKB	26544513
HRAS	HYDROXYUREA	-	NCI	12041671
HRAS	CHEMBL35482	-	NCI	12883735
HRAS	TIPIFARNIB	-	CGI	-
HRAS	AZD-8055	-	CKB|CIViC	26544513
HRAS	CHEMBL384759	-	DrugBank	10592235|17139284|17016423
HRAS	TRAMETINIB	-	CKB	26343583|28783719|26882569|27222538
HRAS	CI-1040	-	CKB	26267534
HRAS	ANTIBIOTIC	-	NCI	9422737
HRAS	N-METHYL-N-NITROSUREA	-	NCI	10391687
HRAS	DIETHYLSTILBESTROL	-	NCI	1980008
HRAS	TRIFLUOROETHANOL	-	DrugBank	10592235|17139284|17016423
HRAS	AZD-4547	-	CKB	22869148
HRAS	CHEMBL387187	-	CIViC	26561417
HRAS	BRYOSTATIN	-	NCI	16483930
HRAS	BINIMETINIB	-	CKB	26544513
HRAS	1,6-HEXANEDIOL	-	DrugBank	10592235|17139284|17016423
HRAS	SELUMETINIB	-	CKB|CIViC	26544513|27222538
HRAS	DIMETHYL SULFOXIDE	-	NCI	3856429
HRAS	SIROLIMUS	-	CKB	26882569
HRAS	CETUXIMAB	-	CKB	22797062
HRAS	DOCETAXEL	-	NCI	16983095
HRAS	GEMCITABINE	-	NCI	16818479
HRAS	PANITUMUMAB	-	CKB	22797062
HRAS	E-6201	-	CKB	23039341
HRAS	RIGOSERTIB	-	CKB	27104980
HRAS	VITAMIN E	-	NCI	9750015|16166287
HRAS	PD-0325901	-	CIViC	26544513
HRAS	NITROGLYCERIN	-	NCI	8968066
HRAS	CABOZANTINIB	-	CKB	27525386
HRAS	EPOETIN BETA	-	NCI	9104820
HRAS	HEXAMETHYLENEBISACETAMIDE	-	NCI	3856429
HRAS	MK-2206	-	CKB	21289267
HRAS	EVEROLIMUS	-	CKB|CIViC	26544513
HRAS	METFORMIN	-	CKB	26921394|26951660
HRAS	CHEMBL1221512	-	NCI	9515813
NARS2	ASPARAGINE	-	DrugBank	12874385|16753178
ATM	CHEMBL1221601	inhibitor	GuideToPharmacologyInteractions	-
ATM	KU-55933	inhibitor	GuideToPharmacologyInteractions	-
ATM	VALPROIC ACID	-	CKB	20739657
ATM	BENDAMUSTINE	-	CKB	20739657
ATM	AZD-6738	-	CKB|CGI	26563132|26517239
ATM	TEMOZOLOMIDE	-	CGI|CIViC	23960094
ATM	IBRUTINIB	-	CKB	26563132
ATM	VANDETANIB	-	CKB	27683183
ATM	VX-970	-	CKB	28363999
ATM	IRINOTECAN	-	CKB|CGI	27638859
ATM	QUINPIROLE	-	CGI	-
ATM	CHEMBL188678	-	CIViC	23761041
ATM	RUCAPARIB	-	ClearityFoundationBiomarkers	-
ATM	VELIPARIB	-	ClearityFoundationBiomarkers|CKB	21300883|27638859
ATM	CHEMBL1086377	-	CIViC	23761041
ATM	SELUMETINIB	-	CIViC	27922010
ATM	BINIMETINIB	-	CKB	28514312
ATM	PACLITAXEL	-	CKB	26282658
ATM	TALAZOPARIB	-	ClearityFoundationBiomarkers|CKB	23881923
ATM	TRAMETINIB	-	CIViC	27922010
ATM	NIRAPARIB	-	ClearityFoundationBiomarkers	-
ATM	OLAPARIB	-	ClearityFoundationBiomarkers|OncoKB|CKB|CGI|CIViC	20739657|26510020|28363999|20124459|24841718|8|2014|26282658
ATM	AZD-6482	-	CKB	26563132
ATM	FLUDARABINE	-	CKB	20739657
ATM	EVEROLIMUS	-	CKB	27683183
WNK1	CHEMBL306380	inhibitor	GuideToPharmacologyInteractions	-
TAOK3	CHEMBL524266	inhibitor	GuideToPharmacologyInteractions	-
PDXDC1	PYRIDOXAL PHOSPHATE	cofactor	DrugBank	17139284|17016423
UMOD	RETINOL	-	NCI	6224621
SPHK1	CHEMBL2376441	inhibitor	GuideToPharmacologyInteractions	-
SPHK1	PHENYLEPHRINE	inhibitor	GuideToPharmacologyInteractions	-
SPHK1	IDRONOXIL	-	TdgClinicalTrial	-
SPHK1	CHEMBL2158685	-	TdgClinicalTrial	-
P4HB	LOMITAPIDE MESYLATE	inhibitor	ChemblInteractions	-
P4HB	RIBOSTAMYCIN	-	DrugBank	11741285
MC4R	SETMELANOTIDE	agonist	GuideToPharmacologyInteractions|ChemblInteractions|TTD	-
MC4R	CORTICOTROPIN	agonist	GuideToPharmacologyInteractions	-
MC4R	AFAMELANOTIDE	agonist	GuideToPharmacologyInteractions	-
MC4R	MELATONAN	agonist	GuideToPharmacologyInteractions	-
MC4R	CHEMBL339053	agonist	GuideToPharmacologyInteractions	-
MC4R	CHEMBL11348	antagonist	GuideToPharmacologyInteractions	-
MC4R	CHEMBL358015	antagonist	GuideToPharmacologyInteractions	-
MC4R	CHEMBL2096742	antagonist	GuideToPharmacologyInteractions	-
MC4R	CHEMBL329011	antagonist	GuideToPharmacologyInteractions	-
MC4R	BREMELANOTIDE	agonist	TdgClinicalTrial|ChemblInteractions|TTD	-
MC4R	PF-00446687	agonist	ChemblInteractions	-
MC4R	CLOZAPINE	-	PharmGKB	-
MC4R	OLANZAPINE	-	PharmGKB	-
THBD	CURCUMIN	-	NCI	15733976
THBD	DROTRECOGIN ALFA (ACTIVATED)	-	DrugBank	3039877|11804648|15252033|2836377|1660324
THBD	ALPROSTADIL	-	NCI	7684300
THBD	LEVOTHYROXINE	-	NCI	14763909
THBD	SIMVASTATIN	-	NCI	18663903
THBD	GINKGO	-	NCI	17044640
THBD	CILOSTAZOL	-	NCI	10918946
EP300	METHYLPHENIDATE	inhibitor	GuideToPharmacologyInteractions	-
EP300	CURCUMIN	inhibitor	GuideToPharmacologyInteractions	-
EP300	EPIGALOCATECHIN GALLATE	inhibitor	GuideToPharmacologyInteractions	-
EP300	GARCINOL	inhibitor	GuideToPharmacologyInteractions	-
EP300	PLUMBAGIN	inhibitor	GuideToPharmacologyInteractions	-
PDE7A	DYPHYLLINE	inhibitor	TdgClinicalTrial|TEND|DrugBank	17139284|17016423
PDE7A	CHEMBL484928	inhibitor	GuideToPharmacologyInteractions	-
PDE7A	CRISABOROLE	inhibitor	GuideToPharmacologyInteractions	-
PDE7A	PENTOXIFYLLINE	inhibitor	ChemblInteractions	-
PDE7A	FLAVOXATE HYDROCHLORIDE	inhibitor	ChemblInteractions	-
PDE7A	DIPYRIDAMOLE	inhibitor	ChemblInteractions	-
PDE7A	ISOBUTYLMETHYLXANTHINE	-	DrugBank	10592235
PDE7A	CHEMBL1236215	-	DrugBank	10592235
ATR	VX-970	inhibitor	ChemblInteractions	-
ATR	AZD-6738	inhibitor	GuideToPharmacologyInteractions|ChemblInteractions	-
ATR	CHEMBL1221601	inhibitor	GuideToPharmacologyInteractions	-
ATR	DACTOLISIB	inhibitor	GuideToPharmacologyInteractions	-
ATR	OLAPARIB	-	ClearityFoundationBiomarkers|CGI	-
ATR	NIRAPARIB	-	ClearityFoundationBiomarkers	-
ATR	TALAZOPARIB	-	ClearityFoundationBiomarkers	-
ATR	VELIPARIB	-	ClearityFoundationBiomarkers	-
ATR	RUCAPARIB	-	ClearityFoundationBiomarkers	-
ATR	TEMOZOLOMIDE	-	CGI	-
GRM8	CHEMBL34453	agonist	GuideToPharmacologyInteractions	-
GRM8	CHEMBL1319383	agonist	GuideToPharmacologyInteractions	-
GRM8	EGLUMEGAD	agonist	GuideToPharmacologyInteractions	-
GRM8	CHEMBL277475	agonist	GuideToPharmacologyInteractions	-
GRM8	CHEMBL143210	agonist	GuideToPharmacologyInteractions	-
GRM8	CHEMBL33567	agonist	GuideToPharmacologyInteractions	-
GRM8	DEXFOSFOSERINE	agonist	GuideToPharmacologyInteractions	-
GRM8	TRIAMCINOLONE DIACETATE	allosteric modulator	GuideToPharmacologyInteractions	-
GRM8	CHEMBL284193	antagonist	GuideToPharmacologyInteractions	-
GRM8	CHEMBL432038	antagonist	GuideToPharmacologyInteractions	-
GRM8	CHEMBL86508	antagonist	GuideToPharmacologyInteractions	-
GRM8	L-GLUTAMATE	-	DrugBank	17360958|16957773
EEF2	DENILEUKIN DIFTITOX	inhibitor	ChemblInteractions	-
EEF2	CHEMBL384759	-	DrugBank	10592235|17139284|17016423
EEF2	OPORTUZUMAB MONATOX	-	TdgClinicalTrial	-
EEF2	PJ34 (CHEMBL372303)	-	DrugBank	10592235
EEF2	SS1(dsFv)-PE38	-	TdgClinicalTrial	-
ADAMTS1	CERIVASTATIN	-	PharmGKB	-
XRCC3	FLUOROURACIL	-	PharmGKB	-
XRCC3	DOCETAXEL	-	PharmGKB	-
XRCC3	CARBOQUONE	-	PharmGKB	-
PTCH1	VISMODEGIB	inhibitor	MyCancerGenome|OncoKB|CGI|CIViC	24900187|22670903|24651015|19726763|22670904|24523439|19726761
PTCH1	FORETINIB	-	CGI	-
PTCH1	TRETINOIN	-	NCI	12455633
PTCH1	ERISMODEGIB	-	OncoKB|CIViC	24900187|22670903|24651015|22670904|24523439
SLC16A1	PENTAMIDINE ISETHIONATE	inhibitor	GuideToPharmacologyInteractions	-
SLC16A1	PHORBOL MYRISTATE ACETATE	-	NCI	14525727
SLC16A1	SODIUM BUTYRATE	-	NCI	11882670
SLC16A1	PYRUVATE	-	DrugBank	16213084|16326938|16110503|17583564|17606506
F5	DROTRECOGIN ALFA (ACTIVATED)	multitarget|antagonist|inhibitor	PharmGKB|TdgClinicalTrial|GuideToPharmacologyInteractions|ChemblInteractions|TEND|DrugBank|TTD	11893230|12030642|11714212|11752352|12004250|11236773
F5	ESTRONE SODIUM SULFATE	-	PharmGKB	-
F5	THROMBOMODULIN ALFA	-	DrugBank	-
F5	THROMBIN	-	TdgClinicalTrial	-
F5	TAMOXIFEN	-	PharmGKB|FDA	-
F5	ELTROMBOPAG	-	FDA	-
PSME4	BORTEZOMIB	inhibitor	MyCancerGenome	-
PSME4	CARFILZOMIB	inhibitor	MyCancerGenome	-
CALCRL	DAVALINTIDE	agonist	ChemblInteractions	-
CALCRL	ALCOHOL	agonist	GuideToPharmacologyInteractions	-
CALCRL	CLOZAPINE	agonist	GuideToPharmacologyInteractions	-
CALCRL	CHEMBL756	agonist	GuideToPharmacologyInteractions	-
CALCRL	MONOETHANOLAMINE	antagonist	GuideToPharmacologyInteractions	-
CALCRL	OLCEGEPANT	antagonist	GuideToPharmacologyInteractions|ChemblInteractions	-
CALCRL	TELCAGEPANT	antagonist	GuideToPharmacologyInteractions|ChemblInteractions|TTD	-
CALCRL	ERENUMAB	antibody|antagonist	GuideToPharmacologyInteractions|ChemblInteractions	-
CALCRL	RIMEGEPANT	antagonist	ChemblInteractions	-
CALCRL	UBROGEPANT	antagonist	ChemblInteractions	-
CALCRL	MK3207	antagonist	ChemblInteractions	-
COL4A3	OCRIPLASMIN	-	ChemblInteractions	-
COL4A3	COLLAGENASE CLOSTRIDIUM HISTOLYTICUM	-	ChemblInteractions	-
COL6A3	OCRIPLASMIN	-	ChemblInteractions	-
COL6A3	COLLAGENASE CLOSTRIDIUM HISTOLYTICUM	-	ChemblInteractions	-
RARB	ADAPALENE	agonist	TdgClinicalTrial|ChemblInteractions|TEND|DrugBank	9557255|9204085|11752352|9990413
RARB	ACITRETIN	agonist	ChemblInteractions|DrugBank	11586072|7755585|19144697
RARB	ALITRETINOIN	agonist	ChemblInteractions|TEND|DrugBank	16128742|16531051|16316409|19678713|16297713|16253547
RARB	TAZAROTENE	agonist	TdgClinicalTrial|ChemblInteractions|TEND|DrugBank	18034539|12942109|9035701|15102095
RARB	ETRETINATE	agonist	ChemblInteractions|NCI|DrugBank	17001699|9298126|8301142
RARB	TAMIBAROTENE	agonist	TdgClinicalTrial|TEND|DrugBank	17611697|15843826|17925887|15563242
RARB	TRETINOIN	agonist	ChemblInteractions|NCI	17001699
RARB	ISOTRETINOIN	agonist	ChemblInteractions	-
RARB	MOFAROTENE	modulator	ChemblInteractions	-
RARB	IRX4310	antagonist	ChemblInteractions	-
RARB	CHEMBL275311	-	DrugBank	15546741|10592235
RARB	PALOVAROTENE	-	TdgClinicalTrial	-
RARB	FENRETINIDE	-	TdgClinicalTrial	-
COL6A6	OCRIPLASMIN	-	ChemblInteractions	-
COL6A6	COLLAGENASE CLOSTRIDIUM HISTOLYTICUM	-	ChemblInteractions	-
ATP8A1	DEXFOSFOSERINE	-	DrugBank	12697835|16179347|15971000|16618126
KLKB1	ECALLANTIDE	inhibitor	DrugBank|TTD	18613770
KLKB1	CONESTAT ALFA	inhibitor|Inhibitor	DrugBank	6184384
F11	NONACOG ALFA	ligand	DrugBank	10593931|659613|11342438
F11	CHEMBL273653	inhibitor	GuideToPharmacologyInteractions	-
F11	CONESTAT ALFA	inhibitor	DrugBank	16267649
F11	THROMBIN	-	NCI	9787166
F11	DEXTRAN SULFATE SODIUM	-	NCI	12968031
CSNK1A1	CHEMBL410456	inhibitor	GuideToPharmacologyInteractions	-
CSNK1A1	IC261	inhibitor	GuideToPharmacologyInteractions	-
CSNK1A1	HEPARIN	-	NCI	11243881
CACNA2D1	ISRADIPINE	inhibitor|blocker	TdgClinicalTrial|TEND|DrugBank|TTD	11752352|17139284|17016423
CACNA2D1	NISOLDIPINE	inhibitor	DrugBank	11752352
CACNA2D1	GABAPENTIN	inhibitor|modulator	TdgClinicalTrial|ChemblInteractions|TEND|DrugBank	16899342|17067834|17982508|20588320|18299583
CACNA2D1	FELODIPINE	inhibitor	TdgClinicalTrial|TEND|DrugBank	10525060|17475903|11752352
CACNA2D1	NITRENDIPINE	inhibitor|blocker	DrugBank|TTD	11752352
CACNA2D1	NIFEDIPINE	inhibitor|blocker	TdgClinicalTrial|TEND|DrugBank|TTD	16484345|11752352
CACNA2D1	CYCLANDELATE	inhibitor	DrugBank	10659603
CACNA2D1	NILVADIPINE	inhibitor	DrugBank	16484345|20933604|11752352
CACNA2D1	DILTIAZEM	blocker	TTD	-
CACNA2D1	AMLODIPINE	blocker	TdgClinicalTrial|TTD	-
CACNA2D1	LERCANIDIPINE	blocker	TTD	-
CACNA2D1	BEPRIDIL HYDROCHLORIDE	blocker	ChemblInteractions	-
CACNA2D1	GABAPENTIN ENACARBIL	modulator	TdgClinicalTrial|ChemblInteractions|DrugBank	-
CACNA2D1	PREGABALIN	modulator	ChemblInteractions	-
CACNA2D1	MIROGABALIN BESYLATE	modulator	ChemblInteractions	-
CACNA2D1	IMAGABALIN	modulator	ChemblInteractions	-
CACNA2D1	ATAGABALIN	modulator	ChemblInteractions	-
CACNA2D1	SAFINAMIDE	-	TdgClinicalTrial	-
CACNA2D1	CELECOXIB	-	PharmGKB	-
CACNA2D1	MAGNESIUM SULFATE	-	DrugBank	17139284|17016423
CACNA2D1	IBUTILIDE	-	TdgClinicalTrial|TEND	-
NPC1L1	EZETIMIBE	inhibitor|antagonist	TdgClinicalTrial|GuideToPharmacologyInteractions|ChemblInteractions|TEND|DrugBank|TTD	15679830|15928087|14976318|15737409|11752352|15992510
MGAM	ACARBOSE	inhibitor	TdgClinicalTrial|TEND|DrugBank|TTD	19275550|16359900|16702880|11752352|16763908
MGAM	MIGLITOL	antagonist|inhibitor	TdgClinicalTrial|GuideToPharmacologyInteractions|TEND|DrugBank|TTD	9951949|11752352|19818342|16817895
MGAM	VOGLIBOSE	inhibitor	TdgClinicalTrial|TEND|DrugBank|TTD	20351564|19568704|11752352|16713439|19281809|20025554
IDO1	TRYPTOPHAN	binder	TTD	-
IDO1	NORHARMANE	inhibitor	GuideToPharmacologyInteractions	-
IDO1	EPACADOSTAT	inhibitor	GuideToPharmacologyInteractions|ChemblInteractions	-
IDO1	GLYMIDINE	inhibitor	GuideToPharmacologyInteractions	-
IDO1	TRYPTANTHRIN	inhibitor	GuideToPharmacologyInteractions	-
IDO1	CHEMBL584991	inhibitor	TTD	-
WEE1	AZD-1775	inhibitor	TALC|TdgClinicalTrial|ClearityFoundationClinicalTrial|GuideToPharmacologyInteractions|ChemblInteractions|MyCancerGenomeClinicalTrial|TTD	-
WEE1	CHEMBL462170	-	DrugBank	10592235
WEE1	GEMCITABINE	-	CIViC	26057002
WEE1	PHENYLTHIOUREA	-	CIViC	26057002
WEE1	CHEMBL512341	-	DrugBank	10592235
WEE1	CHEMBL214253	-	DrugBank	10592235
CYP3A7	COBICISTAT	inhibitor	ChemblInteractions	-
CYP3A7	QUININE	-	NCI	9863152
CYP3A7	MELATONIN	-	NCI	11882353
CYP3A7	WARFARIN	-	NCI	3977899
CYP3A7	MICONAZOLE	-	NCI	3263862
CYP3A7	CORTISONE ACETATE	-	PharmGKB	-
CYP3A7	TESMILIFENE	-	TdgClinicalTrial	-
B3GAT1	CHONDROITIN SULFATE	-	NCI	12508223
B3GAT1	URIDINE_DIPHOSPHATE	-	DrugBank	17139284|17016423
ERBB3	MM-121	antagonist|antibody	TALC|MyCancerGenome|ClearityFoundationClinicalTrial|ChemblInteractions	-
ERBB3	SERIBANTUMAB	antibody	GuideToPharmacologyInteractions	-
ERBB3	SAPITINIB	inhibitor	GuideToPharmacologyInteractions|ChemblInteractions	-
ERBB3	DULIGOTUZUMAB	antibody	TALC|MyCancerGenome	-
ERBB3	AV-203	antibody	TALC|MyCancerGenome	-
ERBB3	OSIMERTINIB MESYLATE	inhibitor	ChemblInteractions	-
ERBB3	DACOMITINIB	inhibitor	ChemblInteractions|MyCancerGenomeClinicalTrial	-
ERBB3	Patritumab	inhibitor	ChemblInteractions	-
ERBB3	AMG-888	antibody	TALC|MyCancerGenome	-
ERBB3	MOMELOTINIB	inhibitor	TALC	-
ERBB3	VANDETANIB	inhibitor	ChemblInteractions	-
ERBB3	Poziotinib	inhibitor	ChemblInteractions|MyCancerGenomeClinicalTrial	-
ERBB3	GEFITINIB	inhibitor	CIViC|MyCancerGenomeClinicalTrial	24685132
ERBB3	CIMAGLERMIN ALFA	-	TdgClinicalTrial	-
ERBB3	LAPATINIB	-	CGI|CIViC|DoCM	23680147|25398453
ERBB3	RABEPRAZOLE	-	GuideToPharmacologyInteractions	-
ERBB3	SPIRONOLACTONE	-	GuideToPharmacologyInteractions	-
ERBB3	PERTUZUMAB	-	CGI|CIViC|DoCM	23680147|26206558|25216528
ERBB3	AC-480	-	TdgClinicalTrial	-
ERBB3	CETUXIMAB	-	CIViC	25520391
ERBB3	CP-724714	-	CIViC	24685132
ERBB3	AFATINIB	-	OncoKB|CGI|CIViC	27044931|24685132|23816960|18408761
ERBB3	SELUMETINIB	-	CIViC	24685132
ERBB3	TRASTUZUMAB	-	CGI|DoCM	23680147
ERBB3	MARGETUXIMAB	-	ClearityFoundationClinicalTrial	-
DAOA	ARIPIPRAZOLE	-	PharmGKB	-
A2M	OCRIPLASMIN	ligand	DrugBank	-
A2M	THROMBIN	-	NCI	2432677
A2M	BECAPLERMIN	-	DrugBank	7541796|1697862
A2M	ALPROSTADIL	-	NCI	6202298
WARS	TRYPTOPHAN	inhibitor	DrugBank	17661345|16724112|17114500|17428498|17150540
WARS	CHEMBL227123	-	DrugBank	10592235
SLC12A3	BENDROFLUMETHIAZIDE	inhibitor|blocker	TdgClinicalTrial|ChemblInteractions|TEND|DrugBank|TTD	10894798|18216144|11752352
SLC12A3	METOLAZONE	inhibitor|blocker	TdgClinicalTrial|GuideToPharmacologyInteractions|ChemblInteractions|TEND|DrugBank|TTD	11752352
SLC12A3	BENZTHIAZIDE	inhibitor	TdgClinicalTrial|ChemblInteractions|TEND|DrugBank	17139284|17016423
SLC12A3	HYDROCHLOROTHIAZIDE	inhibitor|blocker	TdgClinicalTrial|GuideToPharmacologyInteractions|ChemblInteractions|TEND|DrugBank|TTD	10894798|12772080|16078592|16172412|9038817|11752352|9596079
SLC12A3	DIAZOXIDE	unknown	TdgClinicalTrial|TEND|DrugBank	17139284|17016423
SLC12A3	POLYTHIAZIDE	inhibitor|blocker	TdgClinicalTrial|ChemblInteractions|TEND|DrugBank|TTD	10894798|12217863|11752352
SLC12A3	QUINETHAZONE	inhibitor	TdgClinicalTrial|ChemblInteractions|TEND|DrugBank	19474192|19636250|12538756|20528637
SLC12A3	CHLOROTHIAZIDE	inhibitor	TdgClinicalTrial|GuideToPharmacologyInteractions|ChemblInteractions|TEND	-
SLC12A3	CYCLOTHIAZIDE	inhibitor	GuideToPharmacologyInteractions|ChemblInteractions	-
SLC12A3	CHLOROTHIAZIDE SODIUM	inhibitor	ChemblInteractions	-
SLC12A3	HYDROFLUMETHIAZIDE	inhibitor	ChemblInteractions	-
SLC12A3	CHLORTHALIDONE	inhibitor	ChemblInteractions	-
SLC12A3	TRICHLORMETHIAZIDE	inhibitor	ChemblInteractions	-
SLC12A3	METHYCLOTHIAZIDE	inhibitor	ChemblInteractions	-
SLC12A3	INDAPAMIDE	inhibitor	ChemblInteractions	-
PSMD8	CARFILZOMIB	inhibitor	MyCancerGenome|ChemblInteractions	-
PSMD8	IXAZOMIB CITRATE	inhibitor	ChemblInteractions	-
PSMD8	BORTEZOMIB	inhibitor	MyCancerGenome|ChemblInteractions	-
PSMD8	OPROZOMIB	inhibitor	ChemblInteractions	-
MED1	BECOCALCIDIOL	-	DrugBank	10592235
MTR	CYANOCOBALAMIN	cofactor	DrugBank	19904199|18709879
MTR	TETRAHYDROFOLATE	cofactor	DrugBank	9730838|11237340|11169015|9398303|10978155
MTR	METHIONINE	product of	DrugBank	17222188|16618098|17615995|16788729|17052662
MTR	HYDROXOCOBALAMIN	cofactor	DrugBank	18565|1744096|7599160|3812589|9587031
MTR	SULFASALAZINE	-	PharmGKB	-
MTR	VINCRISTINE	-	PharmGKB	-
MTR	FOLIC ACID	-	PharmGKB	-
MTR	CYCLOPHOSPHAMIDE	-	PharmGKB	-
MTR	DACTINOMYCIN	-	PharmGKB	-
WARS2	TRYPTOPHAN	inhibitor	DrugBank	16724112|17114825|16636268|16639024|17428498
LRP2	CARBOQUONE	-	PharmGKB	-
LRP2	INSULIN HUMAN	-	DrugBank	17139284|17016423
LRP2	UROKINASE	-	DrugBank	7959795|17139284|8241286|1280065|17016423
TACR3	ELEDOISIN	agonist	GuideToPharmacologyInteractions	-
TACR3	KASSININ	agonist	GuideToPharmacologyInteractions	-
TACR3	NEUROKININ A	agonist	GuideToPharmacologyInteractions	-
TACR3	NEUROKININ B	agonist	GuideToPharmacologyInteractions	-
TACR3	CHEMBL69367	agonist	GuideToPharmacologyInteractions	-
TACR3	SENKTIDE	agonist	GuideToPharmacologyInteractions	-
TACR3	SUBSTANCE P	agonist	GuideToPharmacologyInteractions	-
TACR3	ISOFLURANE	agonist	GuideToPharmacologyInteractions	-
TACR3	AZD2624	antagonist	GuideToPharmacologyInteractions|ChemblInteractions	-
TACR3	CHEMBL480249	antagonist	GuideToPharmacologyInteractions	-
TACR3	CHEMBL221445	antagonist	GuideToPharmacologyInteractions	-
TACR3	OSANETANT	antagonist	GuideToPharmacologyInteractions|DrugBank|TTD	17172464
TACR3	CHEMBL44229	antagonist	GuideToPharmacologyInteractions	-
TACR3	SAREDUTANT	antagonist	GuideToPharmacologyInteractions	-
TACR3	CHEMBL9843	antagonist	GuideToPharmacologyInteractions	-
TACR3	CHEMBL1991816	antagonist	GuideToPharmacologyInteractions	-
TACR3	AMCINONIDE	antagonist	GuideToPharmacologyInteractions	-
TACR3	TALNETANT	antagonist	TdgClinicalTrial|GuideToPharmacologyInteractions|ChemblInteractions	-
TACR3	SB-222200	antagonist	TTD	-
TACR3	CHEMBL275544	antagonist	TTD	-
BRAF	BGB-283	inhibitor	CKB|GuideToPharmacologyInteractions|ChemblInteractions	26208524
BRAF	CEP-32496	inhibitor	CKB|GuideToPharmacologyInteractions|ChemblInteractions	22319199
BRAF	CHIR-265	inhibitor	MyCancerGenome|TdgClinicalTrial|CKB|GuideToPharmacologyInteractions|ChemblInteractions|CancerCommons	20538618|22351689
BRAF	DABRAFENIB	inhibitor	TALC|MyCancerGenome|OncoKB|CKB|GuideToPharmacologyInteractions|CGI|CIViC|DrugBank|DoCM|CancerCommons	23020132|22608338|26619011|21483012|22351686|19001320|27659046|21156289|25370473|20368568|19884556|27797976|23846731|19255327|22048237|19561230|19010912|23549875|25024077|23489023|27255157|18541894|24586605|24508103|28268064|22773810|2013|23833300|23812671|25399551|24576830|25287827|23051966|19238210|20818844|24265153|23463675|23612012|25673644|23733758|28512244|23251002|26776917|22356324|2085720…
BRAF	CHEMBL525191	inhibitor	CKB|GuideToPharmacologyInteractions|CIViC	23549875|19276360
BRAF	CHEMBL373011	inhibitor	GuideToPharmacologyInteractions	-
BRAF	LY-3009120	inhibitor	CKB|GuideToPharmacologyInteractions|ChemblInteractions|CIViC	26343583|22798288|26732095
BRAF	PLX-4720	inhibitor	CKB|GuideToPharmacologyInteractions|CGI|CIViC|DrugBank	20538618|26351322|24265153|21383288|23242808|27924459|19915144|24983357|18287029|27523909|26461489|22281684|27217440|10592235|23845441|26573800
BRAF	PLX-8394	inhibitor	CKB|GuideToPharmacologyInteractions|ChemblInteractions	27834212|24422853
BRAF	REGORAFENIB	inhibitor	MyCancerGenome|CKB|GuideToPharmacologyInteractions|ChemblInteractions|DrugBank|MyCancerGenomeClinicalTrial	21170960|23629727|25838391
BRAF	SB590885	inhibitor	CKB|GuideToPharmacologyInteractions	20538618|27523909
BRAF	SORAFENIB	inhibitor	MyCancerGenome|TdgClinicalTrial|ClearityFoundationClinicalTrial|OncoKB|CKB|GuideToPharmacologyInteractions|CGI|CIViC|TEND|DrugBank|DoCM|MyCancerGenomeClinicalTrial|TTD	26619011|20538618|19001320|23629727|16609060|20586710|20812347|24727320|16901402|22310681|16880785|19537845|14679157|23792568|18186519|24422672|12068308|18794803|238900088|22394203|11752352|24885690|25157968|15466206|20619739|23152448|20350999|20332142|25662396|27388325|20526349|21129611|17575107
BRAF	VEMURAFENIB	inhibitor	TALC|PharmGKB|ClearityFoundationBiomarkers|MyCancerGenome|TdgClinicalTrial|ClearityFoundationClinicalTrial|OncoKB|CKB|GuideToPharmacologyInteractions|ChemblInteractions|CGI|CIViC|DrugBank|DoCM|CancerCommons|MyCancerGenomeClinicalTrial|TTD|FDA	26343583|23020132|22608338|26619011|21483012|22351686|28783719|24987354|19001320|21156289|20368568|19884556|23846731|19255327|22048237|19561230|19010912|24345920|23549875|25024077|22798288|23489023|23288408|18541894|24586605|24508103|22773810|23833300|23812671|25399551|24576830|21107323|25287827|23051966|19238210|20818844|24035431|24265153|26989536|23612012|23733758|26352686|23251002|25665005|267…
BRAF	ENCORAFENIB	inhibitor	TALC|MyCancerGenome|OncoKB|CKB|ChemblInteractions|CancerCommons	19001320|19884556|27307593|28363909|23617957|22448344|28351928|20619739|27312529|26577700
BRAF	ARQ-736	inhibitor	TALC|MyCancerGenome|ChemblInteractions	-
BRAF	RG-7256	inhibitor	MyCancerGenome|ChemblInteractions|CancerCommons	-
BRAF	XL-281	inhibitor	MyCancerGenome|TdgClinicalTrial|ChemblInteractions|DrugBank|TTD	-
BRAF	CHEMBL523411	inhibitor	TdgClinicalTrial|ClearityFoundationClinicalTrial|MyCancerGenomeClinicalTrial|TTD	-
BRAF	DABRAFENIB MESYLATE	inhibitor	ChemblInteractions|MyCancerGenomeClinicalTrial	-
BRAF	TEMSIROLIMUS	inhibitor	OncoKB|CKB|MyCancerGenomeClinicalTrial	20586710|24422672|15466206|21216929|23152448|20332142|25662396
BRAF	MLN-2480	inhibitor	CKB|ChemblInteractions|MyCancerGenomeClinicalTrial	-
BRAF	DASATINIB	inhibitor	CKB|CGI|DoCM|MyCancerGenomeClinicalTrial	26619011|21483012|19010912|23833300|19238210|22310681|23242808|19537845|18186519|12068308|27222538|22649091|25157968|12460919|12460918|20350999|21129611
BRAF	SORAFENIB TOSYLATE	inhibitor	ChemblInteractions|MyCancerGenomeClinicalTrial	-
BRAF	LGX-806	inhibitor	ChemblInteractions	-
BRAF	IMATINIB	-	CKB	27924459
BRAF	PILARALISIB (CHEMBL3218575)	-	CKB	25637314
BRAF	CHEMBL526479	-	DrugBank	10592235
BRAF	CHEMBL458997	-	CKB	26090892
BRAF	TIVOZANIB	-	CKB	26461489
BRAF	Ro-4987655	-	CKB	26438159
BRAF	E-6201	-	CKB	24448821|23039341
BRAF	PEMBROLIZUMAB	-	CKB|FDA	26645196
BRAF	GSK-2636771	-	CKB	26577700|26645196
BRAF	VORINOSTAT	-	CKB	27924459
BRAF	PHENMETRAZINE	-	CKB	26137449
BRAF	NIVOLUMAB	-	FDA	-
BRAF	PA-799	-	CKB	21558396
BRAF	OMIPALISIB	-	CKB	22389471
BRAF	PIMASERTIB	-	ClearityFoundationBiomarkers|CKB	23629727
BRAF	ARQ-092	-	CKB	26469692
BRAF	PANITUMUMAB	-	OncoKB|CKB|CGI|CIViC|DoCM	23020132|22608338|26619011|21483012|22351686|28783719|19001320|21156289|20368568|19884556|19255327|22048237|19561230|19010912|23549875|25024077|23489023|18541894|24586605|24508103|22773810|23833300|23812671|24576830|19238210|20818844|23612012|25673644|23251002|22356324|20857202|22536370|22997239|21163703|15035987|23470635|21663470|24594804|27770002|22586120|20413299|23617957|22805292|19537845|146…
BRAF	TRAMETINIB	-	ClearityFoundationBiomarkers|OncoKB|CKB|CGI|CIViC|DoCM|FDA	26343583|23020132|22608338|26619011|21483012|2493360|22351686|28783719|19001320|21156289|28344857|25370473|20368568|27797976|23846731|19255327|22048237|19561230|19010912|24345920|23549875|25024077|25309914|22798288|23489023|18541894|24586605|24508103|28268064|22773810|23833300|23812671|25399551|24576830|25287827|23051966|19238210|20818844|24265153|23612012|28512244|23251002|25665005|25706985|2235…
BRAF	SAR-260301	-	CKB	27196754
BRAF	IRINOTECAN	-	CKB|CIViC	28783719|25714871|27729313
BRAF	CRIZOTINIB	-	CGI	-
BRAF	BINIMETINIB	-	ClearityFoundationBiomarkers|OncoKB|CKB	19001320|19884556|27307593|23414587|28152546|23617957|22448344|20619739|26577700
BRAF	Ribociclib	-	CKB	28351928
BRAF	SELUMETINIB	-	ClearityFoundationBiomarkers|OncoKB|CKB|CGI	26343583|22197931|26324360|22048237|23942066|26351322|27655129|24265152|19915144|27222538|26461489|27196754|27217440|24448821|27312529|26137449|23406027
BRAF	NAVITOCLAX	-	CKB	27659046|25665005|24983357
BRAF	UPROSERTIB	-	CKB	24265152
BRAF	MK-2206	-	CKB	24265152
BRAF	OBATOCLAX	-	CKB	22460902
BRAF	CEDIRANIB	-	CKB	26461489
BRAF	EVEROLIMUS	-	CKB	23629727|27797976|20664174|20664172|27217440
BRAF	DOXORUBICIN	-	CKB	27924459
BRAF	PICTILISIB	-	CKB|CIViC	24265153|23845441|26577700|19276360
BRAF	CHEMBL2204502	-	CKB	22351686
BRAF	TAK-733	-	CKB|CIViC	22798288|24398428|26439693
BRAF	COBIMETINIB	-	ClearityFoundationBiomarkers|OncoKB|CKB|CGI|CIViC|FDA	23020132|22608338|23846731|24508103|25399551|25287827|23051966|20818844|22084396|25265494|22663011|28649441|25265492|22735384|23918947|23934108|25089220
BRAF	VENETOCLAX	-	CKB	27974663
BRAF	Refametinib	-	CKB	19706763
BRAF	LENVATINIB	-	CKB	26169970
BRAF	ALPELISIB	-	CKB|CGI	27659046|28363909|27924459|27312529|26577700
BRAF	GANETESPIB	-	CKB	24398428|25077897
BRAF	FLUOROURACIL	-	CKB	27626067|26637369
BRAF	BUPARLISIB	-	CKB	27307593|24265152
BRAF	PALBOCICLIB	-	CKB	27488531|26369631
BRAF	CAPMATINIB	-	CKB	28783719
BRAF	LEUCOVORIN	-	CKB	27626067
BRAF	LAPATINIB	-	CKB	21464044|23365119
BRAF	PF-04217903	-	CKB	27659046
BRAF	CHEMBL217354	-	CKB	25665005
BRAF	PANOBINOSTAT	-	CKB	21464044
BRAF	AFATINIB	-	CKB	26916115
BRAF	INK-128	-	CKB	26272063|25261369
BRAF	ZSTK-474	-	CKB	26137449
BRAF	CI-1040	-	CKB	20538618|19915144|19018267
BRAF	PACLITAXEL	-	OncoKB	26324360
BRAF	CETUXIMAB	-	OncoKB|CKB|CGI|CIViC|DoCM	23020132|22608338|26619011|21483012|22351686|28783719|19001320|21156289|20368568|19884556|19255327|22048237|19561230|19010912|23549875|25024077|23489023|18541894|24586605|24508103|22773810|23833300|23812671|24576830|19238210|20818844|23612012|23251002|25714871|22356324|20857202|28363909|22536370|22997239|21163703|15035987|23470635|21663470|24594804|22586120|20413299|23617957|22805292|19537845|146…
BRAF	Voruciclib	-	CKB	-
BRAF	BI-2536	-	CKB	26573800
BRAF	ATEZOLIZUMAB	-	CKB	-
BRAF	PD-0325901	-	ClearityFoundationBiomarkers|CKB	26272063|26267534|27488531|16273091|26573800
BRAF	CHEMBL1231206	-	CKB	26140595
BRAF	LY-294002	-	CKB	23039341
BRAF	OXALIPLATIN	-	CKB	26637369
BRAF	DACTOLISIB	-	CKB|CIViC	23549875|26137449
BRAF	TRASTUZUMAB	-	CKB	27626067
BRAF	GEDATOLISIB	-	CKB	24042735|17314276|21325073
BRAF	NERATINIB	-	CKB	26243863
BRAF	IDELALISIB	-	CKB	26137449
BRAF	AZD-6482	-	CKB	26577700
BRAF	BEVACIZUMAB	-	CKB	21216929
BRAF	PLX-3397	-	CKB	25939769
BRAF	AEW-541	-	CKB	26577700
BRAF	PF-00477736	-	CKB	26140595
BRAF	SARACATINIB	-	CKB	23242808
BRAF	GEFITINIB	-	CKB|CIViC	23242808|22448344|22281684|27312529
BRAF	TUBASTATIN A	-	CKB	25957812
BRAF	ERLOTINIB	-	CKB	27659046|27924459|22448344
NRG3	ILOPERIDONE	-	PharmGKB	-
PIK3C2A	VOXTALISIB	inhibitor	MyCancerGenome	-
PIK3C2A	GEDATOLISIB	inhibitor	MyCancerGenome	-
PIK3C2A	COPANLISIB	inhibitor	MyCancerGenome	-
PIK3C2A	ALPELISIB	inhibitor	MyCancerGenome	-
PIK3C2A	PICTILISIB	inhibitor	MyCancerGenome	-
PIK3C2A	APITOLISIB	inhibitor	MyCancerGenome	-
PIK3C2A	GSK-2636771	inhibitor	MyCancerGenome	-
PIK3C2A	PF-04691502	inhibitor	MyCancerGenome	-
PIK3C2A	SF-1126	inhibitor	MyCancerGenome	-
PIK3C2A	PILARALISIB (CHEMBL3218575)	inhibitor	MyCancerGenome	-
PIK3C2A	QUERCETIN	inhibitor	MyCancerGenome	-
PIK3C2A	BUPARLISIB	inhibitor	MyCancerGenome	-
PIK3C2A	DACTOLISIB	inhibitor	MyCancerGenome	-
PIK3C2A	PI-103	inhibitor	MyCancerGenome	-
PIK3C2A	SONOLISIB	inhibitor	MyCancerGenome	-
NALCN	PYRIMETHAMINE	channel blocker	GuideToPharmacologyInteractions	-
NALCN	COBALT (II) ION	channel blocker	GuideToPharmacologyInteractions	-
NALCN	VERAPAMIL	channel blocker	GuideToPharmacologyInteractions	-
PTK2B	LEFLUNOMIDE	antagonist	DrugBank	17103252|17604599|19149483
PTK2B	ALOISINE	inhibitor	GuideToPharmacologyInteractions	-
PTK2B	CHEMBL458997	inhibitor	GuideToPharmacologyInteractions	-
PTK2B	PF-562271	inhibitor	GuideToPharmacologyInteractions|CancerCommons	-
PTK2B	RUXOLITINIB PHOSPHATE	inhibitor	TTD	-
PTK2B	PIBOSEROD	inhibitor	TTD	-
PTK2B	DEFACTINIB	inhibitor	ChemblInteractions	-
PTK2B	CHEMBL509485	-	DrugBank	10592235
PTK2B	GENISTEIN	-	DrugBank	17139284|17016423
PPP1R13L	CARBOQUONE	-	PharmGKB	-
PPP1R13L	THALIDOMIDE	-	PharmGKB	-
PPP1R13L	CYCLOPHOSPHAMIDE	-	PharmGKB	-
PPP1R13L	PHENYLTHIOUREA	-	PharmGKB	-
SDF4	ALCOHOL	-	NCI	18355758
ITGB6	DI17E6	inhibitor	ChemblInteractions	-
ITGB6	STX-100	inhibitor	ChemblInteractions	-
ITGB6	INTETUMUMAB	antagonist	ChemblInteractions	-
NID1	UROKINASE	-	DrugBank	1499567|17139284|17016423
PDE11A	TADALAFIL	inhibitor	GuideToPharmacologyInteractions|DrugBank	19641165|17696499
TEC	ACALABRUTINIB	inhibitor	GuideToPharmacologyInteractions	-
TEC	IBRUTINIB	inhibitor	GuideToPharmacologyInteractions	-
TEC	INOSITOL	-	NCI	9240435
SHH	TRETINOIN	-	NCI	10404648
SHH	CAFFEINE	-	NCI	15456933
SLC30A8	REPAGLINIDE	-	PharmGKB	-
PLAU	CHEMBL252937	inhibitor	GuideToPharmacologyInteractions	-
PLAU	CHEMBL111576	inhibitor	GuideToPharmacologyInteractions	-
PLAU	CHEMBL108468	inhibitor	TdgClinicalTrial|GuideToPharmacologyInteractions	-
PLAU	AMEDIPLASE	activator	TTD	-
PLAU	ZOLEDRONIC ACID	-	NCI	11984068
PLAU	CHEMBL212616	-	DrugBank	17139284|17016423
PLAU	CHEMBL96433	-	DrugBank	10592235
PLAU	CHEMBL104937	-	DrugBank	10592235|17139284|17016423
PLAU	TRICHOSTATIN	-	NCI	12198113
PLAU	MIFEPRISTONE	-	NCI	11742418
PLAU	CHEMBL303992	-	DrugBank	10592235
PLAU	VERAPAMIL	-	NCI	9579573
PLAU	CHEMBL253608	-	DrugBank	10592235
PLAU	ALENDRONIC ACID	-	NCI	11984068
PLAU	CHEMBL321944	-	DrugBank	10592235|17139284|17016423
PLAU	CHEMBL253825	-	DrugBank	10592235
PLAU	CHEMBL126589	-	DrugBank	17139284|17016423
PLAU	NORDIHYDROGUAIARETIC ACID	-	NCI	2122915
PLAU	CHEMBL62897	-	DrugBank	10592235
PLAU	CHEMBL401365	-	DrugBank	10592235
PLAU	CHEMBL111575	-	DrugBank	10592235
PLAU	CHEMBL104166	-	DrugBank	17139284|17016423
PLAU	RAZOXANE	-	NCI	9378540
PLAU	DACARBAZINE	-	NCI	9378540
PLAU	CARMUSTINE	-	NCI	9219734
PLAU	CHEMBL324168	-	DrugBank	10592235|17139284|17016423
PLAU	IONOMYCIN	-	NCI	1701176
PLAU	MEDRONIC ACID	-	NCI	11984068
PLAU	CHEMBL109367	-	DrugBank	10592235|17139284|17016423
PLAU	SIROLIMUS	-	NCI	11245436
PLAU	CHEMBL62836	-	DrugBank	10592235
PLAU	ANTIBIOTIC	-	NCI	12724357
PLAU	UROKINASE	-	TdgClinicalTrial|DrugBank	12824001|12556741|12745435|12579271|12707394
PLAU	ESTRADIOL	-	NCI	9662256|2492346
PLAU	HYDROCORTISONE	-	NCI	2115769
PLAU	PAPAVERINE	-	NCI	16099300
PLAU	CELECOXIB	-	NCI	16172791
PLAU	GEFITINIB	-	NCI	16263158
PLAU	DEXTRAN SULFATE SODIUM	-	NCI	2465792
PLAU	AZACITIDINE	-	NCI	10209960
PLAU	RETINOL	-	NCI	1576255
PLAU	FILGRASTIM	-	NCI	16331631
PLAU	PICROTIN	-	DrugBank	10592235|17139284|17016423
PLAU	CALCITRIOL	-	NCI	3139763
PLAU	CHEMBL398428	-	DrugBank	10592235
PLAU	HERBIMYCIN	-	NCI	11245436
PLAU	(R)-MEXILETINE	-	DrugBank	10592235
PLAU	GELDANAMYCIN	-	NCI	12724357
PLAU	BENZAMIDINE	-	DrugBank	17139284|17016423
PLAU	CHEMBL433501	-	DrugBank	10592235
PLAU	CHEMBL327715	-	DrugBank	10592235
PLAU	FIBRINOLYSIN, HUMAN	-	DrugBank	-
PLAU	GONADOTROPIN, CHORIONIC	-	NCI	2506647|3121412
PLAU	CHEMBL103043	-	DrugBank	10592235|17139284|17016423
PLAU	CHEMBL1162174	-	DrugBank	10592235
IDE	PROTRIPTYLINE	inhibitor	GuideToPharmacologyInteractions	-
IDE	TEPROTUMUMAB	inhibitor	GuideToPharmacologyInteractions	-
IDE	INSULIN HUMAN	-	DrugBank	17139284|17016423
TNFRSF1A	CYCLOPHOSPHAMIDE	-	NCI	9894568
SOAT2	HESPERETIN	inhibitor	DrugBank	10592235|17139284|17016423
LRP1	NONACOG ALFA	-	DrugBank	12522212|17139284|17016423
LRP1	TENECTEPLASE	-	DrugBank	16303771|8344937|1378833
FOXO1	RIZATRIPTAN	-	NCI	12172378
TGFB3	FRESOLIMUMAB	inhibitor|antibody	TALC|ChemblInteractions	-
TGFB3	DIOXANE	-	DrugBank	10592235|17139284|17016423
PDK2	CHEMBL3186849	-	TdgClinicalTrial	-
PDK2	CHEMBL316388	-	DrugBank	10592235
IL17RA	PARAMETHASONE	agonist	GuideToPharmacologyInteractions	-
IL17RA	BRODALUMAB	antibody|antagonist	GuideToPharmacologyInteractions|ChemblInteractions	-
HMOX1	BILIVERDIN	-	DrugBank	10592235|17139284|17016423
HMOX1	SORAFENIB	-	CIViC	26309414
HMOX1	FORMIC ACID	-	DrugBank	10592235|17139284|17016423
HMOX1	ASPIRIN	-	NCI	12927812
HMOX1	ZINC CHLORIDE	-	NCI	9175711
HMOX1	SUNITINIB	-	CIViC	26309414
HMOX1	CHEMBL1161866	-	DrugBank	12699699|17139284|17016423|12897089
IL2RB	HUMAN INTERLEUKIN-2	modulator|agonist	TdgClinicalTrial|ChemblInteractions|TEND|DrugBank|TTD	16596189|16617454|16542139|11752352|16569767|16477002
IL2RB	DENILEUKIN DIFTITOX	agonist|binder	ChemblInteractions|TEND|DrugBank|TTD	18684057|17187516|11752352|15811959|16516670
IL2RB	BASILIXIMAB	antibody|inhibitor	ChemblInteractions|DrugBank|TTD	10708100|12667677|12826150|10188761|11752352|11840795
IL2RB	DACLIZUMAB	antibody|inhibitor	ChemblInteractions|DrugBank|TTD	15022409|2647626|15814281|12372041|11752352|2571203
IL2RB	INOLIMOMAB	antagonist	TTD	-
NFE2L2	WORTMANNIN	-	NCI	12391262
NFE2L2	TAMOXIFEN	-	NCI	18539158
NFE2L2	ALCOHOL	-	NCI	18759561
NFE2L2	ISOFLAVONE	-	NCI	16780800
NFE2L2	SIROLIMUS	-	NCI	17652445
NFE2L2	BROMOCRIPTINE	-	NCI	18455424
NFE2L2	CAPSAICIN	-	NCI	17979524
NFE2L2	FLUTAMIDE	-	NCI	16055512
NFE2L2	ASCORBATE	-	NCI	15050748
NFE2L2	LYCOPENE	-	NCI	18566994
NFE2L2	LITHIUM	-	NCI	18619545
NFE2L2	BLEOMYCIN (CHEMBL3039590)	-	NCI	15208274
NFE2L2	EPIGALOCATECHIN GALLATE	-	NCI	16950787
NFE2L2	DICUMAROL	-	NCI	12584558
NFE2L2	IONOMYCIN	-	NCI	15294043
NFE2L2	DEXAMETHASONE	-	NCI	15870285
NFE2L2	HYPERICIN	-	NCI	17219054
NFE2L2	SIMVASTATIN	-	NCI	17928392
NFE2L2	TRETINOIN	-	NCI	18048326
NFE2L2	STAUROSPORINE	-	NCI	11035812
NFE2L2	EPOETIN BETA	-	NCI	16707229
NFE2L2	PYRAZOLE	-	NCI	16374848
NFE2L2	INDOMETHACIN	-	NCI	11909699
NFE2L2	ROSIGLITAZONE	-	NCI	18302760
NFE2L2	DEFEROXAMINE	-	NCI	16950787
NFE2L2	DOXORUBICIN	-	NCI	18413364
NFE2L2	IROFULVEN	-	NCI	9195958
NFE2L2	DEXTRAN SULFATE SODIUM	-	NCI	17178849
NFE2L2	PHORBOL MYRISTATE ACETATE	-	NCI	11035812
ADCY2	COLFORSIN	-	DrugBank	10592235
RB1	PICTILISIB	-	CKB	27020857
RB1	RG-547	-	CKB	17121911
RB1	TRICHOSTATIN	-	CKB	18483379|23498719
RB1	LORLATINIB	-	CKB	28285684
RB1	Ribociclib	-	CKB	27542767|28151717|24795392
RB1	PALBOCICLIB	-	CKB|CGI|CIViC	27012813|22711607|20473330|27020857|26649278|27488531|20354191
RB1	TRAMETINIB	-	CKB	27488531
RB1	ENTINOSTAT	-	CKB	18483379|23498719
RB1	SIROLIMUS	-	CKB	21468343|23454836|1689463
RB1	INK-128	-	CKB	25261369
RB1	PREDNISOLONE	-	CKB	28151717
RB1	EVEROLIMUS	-	CKB	28151717
RB1	DEXAMETHASONE	-	CKB	28151717
RB1	ASPARAGINASE	-	CKB	28151717
RB1	VORINOSTAT	-	CKB	18483379|23498719
RB1	TRETINOIN	-	NCI	7521842
RB1	FOSTAMATINIB	-	CKB	22237022
RB1	TOPOTECAN	-	CKB	26826116
RB1	INSULIN HUMAN	-	DrugBank	17139284|17016423
RB1	MERCAPTOPURINE	-	CKB	28151717
RB1	BORTEZOMIB	-	CKB	28151717
RB1	METHOTREXATE	-	CKB	28151717
KCNT2	FLUFENAMIC ACID	activator	GuideToPharmacologyInteractions	-
KCNT2	NIFLUMIC ACID	activator	GuideToPharmacologyInteractions	-
KCNT2	CLOFILIUM	channel blocker	GuideToPharmacologyInteractions	-
KCNT2	CHEMBL116590	channel blocker	GuideToPharmacologyInteractions	-
KCNT2	MEDRONIC ACID	-	PharmGKB	-
HLA-B	PAZOPANIB	-	FDA	-
HLA-B	ABACAVIR	-	PharmGKB|FDA	-
HLA-B	CARBAMAZEPINE	-	PharmGKB|NCI|FDA	16981842
HLA-B	OXCARBAZEPINE	-	FDA	-
HLA-B	PHENYTOIN	-	FDA	-
HLA-B	THALIDOMIDE	-	NCI	7876469
HTR5A	OLANZAPINE	antagonist	DrugBank	18308814
HTR5A	LOXAPINE	binder	DrugBank	-
HTR5A	SEROTONIN	agonist	GuideToPharmacologyInteractions	-
HTR5A	8-OH-DPAT	agonist	GuideToPharmacologyInteractions	-
HTR5A	DONITRIPTAN	agonist	GuideToPharmacologyInteractions	-
HTR5A	CHEMBL267615	agonist	GuideToPharmacologyInteractions	-
HTR5A	RU-24969	agonist	GuideToPharmacologyInteractions	-
HTR5A	SUMATRIPTAN	agonist	GuideToPharmacologyInteractions	-
HTR5A	CLOZAPINE	antagonist	GuideToPharmacologyInteractions	-
HTR5A	ERGOTAMINE	antagonist	GuideToPharmacologyInteractions	-
HTR5A	KETANSERIN	antagonist	GuideToPharmacologyInteractions	-
HTR5A	METERGOLINE	antagonist	GuideToPharmacologyInteractions	-
HTR5A	METITEPINE	antagonist	GuideToPharmacologyInteractions	-
HTR5A	METHYSERGIDE	antagonist	GuideToPharmacologyInteractions	-
HTR5A	CHEMBL7318	antagonist	GuideToPharmacologyInteractions	-
HTR5A	PROPRANOLOL	antagonist	GuideToPharmacologyInteractions	-
HTR5A	RITANSERIN	antagonist	GuideToPharmacologyInteractions	-
HTR5A	BUTANOIC ACID	antagonist	GuideToPharmacologyInteractions	-
HTR5A	VORTIOXETINE	antagonist	GuideToPharmacologyInteractions	-
HTR5A	YOHIMBINE	antagonist	GuideToPharmacologyInteractions	-
HTR5A	ASENAPINE (CHEMBL3187365)	-	TdgClinicalTrial	-
PTK2	ENMD-2076	inhibitor	TdgClinicalTrial|GuideToPharmacologyInteractions	-
PTK2	CHEMBL458997	inhibitor	GuideToPharmacologyInteractions|DrugBank	10592235
PTK2	PF-562271	inhibitor	TALC|GuideToPharmacologyInteractions|ChemblInteractions|CancerCommons	-
PTK2	VS-4718	inhibitor	GuideToPharmacologyInteractions|ChemblInteractions	-
PTK2	MASITINIB	inhibitor	MyCancerGenome	-
PTK2	BI-853520	inhibitor	ChemblInteractions	-
PTK2	DEFACTINIB	inhibitor	TdgClinicalTrial|ChemblInteractions	-
PTK2	CEP-37440	inhibitor	ChemblInteractions	-
PTK2	GSK-2256098	inhibitor	ChemblInteractions	-
PTK2	PHORBOL MYRISTATE ACETATE	-	NCI	10586059
PTK2	CHEMBL205098	-	DrugBank	10592235
ACADSB	ISOLEUCINE	-	DrugBank	16317551|16950638|15615815
ACADSB	VALPROIC ACID	-	TdgClinicalTrial	-
TCN1	HYDROXOCOBALAMIN	other	DrugBank	6726060|844253
TCN1	CYANOCOBALAMIN	-	NCI	2876185
TCN1	VITAMIN B12	-	NCI	526444|3018464|1285639|6164603|8438881|474643|1176445|10207776|3332101|2235967|1504859
SLC10A1	CYCLOSPORINE	inhibitor	GuideToPharmacologyInteractions	-
SLC10A1	IRBESARTAN	inhibitor	GuideToPharmacologyInteractions	-
SLC10A1	PROPRANOLOL	inhibitor	GuideToPharmacologyInteractions	-
CTNNB1	CELECOXIB	-	PharmGKB	-
CTNNB1	TRAMETINIB	-	CKB	26343583
CTNNB1	VANTICTUMAB	-	CKB	22753465
CTNNB1	LETROZOLE	-	CGI	-
CTNNB1	UREA	-	DrugBank	10592235|17139284|17016423
CTNNB1	TRICIRIBINE	-	CKB	26224873
CTNNB1	TEMSIROLIMUS	-	CKB	27016228
CTNNB1	IMATINIB	-	CKB	26861905
CTNNB1	EVEROLIMUS	-	CGI	-
DSG1	CHEMBL35482	-	NCI	11781826
SLCO1B3	CYCLOSPORINE	inhibitor	GuideToPharmacologyInteractions	-
SLCO1B3	GEMFIBROZIL	inhibitor	GuideToPharmacologyInteractions	-
SLCO1B3	GLYCYRRHIZIN	inhibitor	GuideToPharmacologyInteractions	-
SLCO1B3	RIFAMPICIN	inhibitor	GuideToPharmacologyInteractions|DrugBank	12085361
SLCO1B3	SILDENAFIL	inhibitor	GuideToPharmacologyInteractions	-
SLCO1B3	CLARITHROMYCIN	-	DrugBank	23571415
SLCO1B3	DOCETAXEL	-	PharmGKB	-
SLCO1B3	BROMOSULFOPHTHALEIN	-	GuideToPharmacologyInteractions	-
SLCO1B3	MYCOPHENOLATE MOFETIL	-	PharmGKB	-
PTPRF	ILLUDALIC ACID	inhibitor	GuideToPharmacologyInteractions	-
PTPRF	ERLOTINIB HYDROCHLORIDE	-	CIViC	26291013
FUBP1	IROFULVEN	-	DrugBank	-
COL24A1	COLLAGENASE CLOSTRIDIUM HISTOLYTICUM	-	ChemblInteractions	-
COL24A1	OCRIPLASMIN	-	ChemblInteractions	-
SCN9A	PHENACEMIDE	blocker	ChemblInteractions	-
SCN9A	PHENYTOIN SODIUM	blocker	ChemblInteractions	-
SCN9A	ETIDOCAINE HYDROCHLORIDE	blocker	ChemblInteractions	-
SCN9A	PHENYTOIN	blocker	ChemblInteractions	-
SCN9A	LIDOCAINE	blocker	TdgClinicalTrial|ChemblInteractions|TEND	-
SCN9A	RG7893	blocker	ChemblInteractions	-
SCN9A	MERETHOXYLLINE PROCAINE	blocker	ChemblInteractions	-
SCN9A	CHLOROPROCAINE HYDROCHLORIDE	blocker	ChemblInteractions	-
SCN9A	ORPHENADRINE CITRATE	blocker	ChemblInteractions	-
SCN9A	RANOLAZINE	inhibitor|blocker	TdgClinicalTrial|DrugBank|TTD	19077543|11752352
SCN9A	ZONISAMIDE	inhibitor|blocker	TdgClinicalTrial|ChemblInteractions|DrugBank	19557119|20001433|19948168|15511691|20025128|14704463|18433351
SCN9A	RUFINAMIDE	modulator|blocker	ChemblInteractions|DrugBank	23221868
SCN9A	VERATRIDINE	activator	GuideToPharmacologyInteractions	-
SCN9A	LACOSAMIDE	channel blocker|blocker	GuideToPharmacologyInteractions|ChemblInteractions|DrugBank	-
SCN9A	CHEMBL120768	channel blocker	GuideToPharmacologyInteractions	-
SCN9A	PYRIMETHAMINE	channel blocker	GuideToPharmacologyInteractions	-
SCN9A	SAXITOXIN	channel blocker	GuideToPharmacologyInteractions	-
SCN9A	TETRODOTOXIN	channel blocker	TdgClinicalTrial|GuideToPharmacologyInteractions	-
SCN9A	ESLICARBAZEPINE ACETATE	blocker	ChemblInteractions	-
SCN9A	QUINIDINE POLYGALACTURONATE	blocker	ChemblInteractions	-
SCN9A	MEXILETINE HYDROCHLORIDE	blocker	ChemblInteractions	-
SCN9A	RILUZOLE	blocker	ChemblInteractions	-
SCN9A	HEXYLCAINE HYDROCHLORIDE	blocker	ChemblInteractions	-
SCN9A	PRIMIDONE	blocker	ChemblInteractions	-
SCN9A	ETHOTOIN	blocker	ChemblInteractions	-
SCN9A	DISOPYRAMIDE PHOSPHATE	blocker	ChemblInteractions	-
SCN9A	DRONEDARONE HYDROCHLORIDE	blocker	ChemblInteractions	-
SCN9A	DYCLONINE HYDROCHLORIDE	blocker	ChemblInteractions	-
SCN9A	QUINIDINE SULFATE	blocker	ChemblInteractions	-
SCN9A	PRILOCAINE	blocker	ChemblInteractions	-
SCN9A	TOPIRAMATE	blocker	ChemblInteractions	-
SCN9A	PROCAINE HYDROCHLORIDE	blocker	ChemblInteractions	-
SCN9A	MORICIZINE HYDROCHLORIDE	blocker	ChemblInteractions	-
SCN9A	PROPOXYCAINE HYDROCHLORIDE	blocker	ChemblInteractions	-
SCN9A	OXCARBAZEPINE	blocker	ChemblInteractions	-
SCN9A	FOSPHENYTOIN SODIUM	blocker	ChemblInteractions	-
SCN9A	LAMOTRIGINE	blocker	ChemblInteractions	-
SCN9A	LIDOCAINE HYDROCHLORIDE HYDRATE	blocker	ChemblInteractions	-
SCN9A	TOCAINIDE HYDROCHLORIDE	blocker	ChemblInteractions	-
SCN9A	NW-3509	blocker	ChemblInteractions	-
SCN9A	AZD3161	blocker	ChemblInteractions	-
SCN9A	XEN403	blocker	ChemblInteractions	-
SCN9A	DSP-2230	blocker	ChemblInteractions	-
SCN9A	NKTR-171	blocker	ChemblInteractions	-
SCN9A	RG6029	blocker	ChemblInteractions	-
SCN9A	PF-05089771	blocker	ChemblInteractions	-
SCN9A	RAXATRIGINE	blocker	ChemblInteractions	-
SCN9A	NERISPIRDINE	blocker	ChemblInteractions	-
SCN9A	RALFINAMIDE	blocker	ChemblInteractions	-
SCN9A	TETRACAINE HYDROCHLORIDE	blocker	ChemblInteractions	-
SCN9A	ESLICARBAZEPINE	blocker	ChemblInteractions	-
SCN9A	MEPIVACAINE HYDROCHLORIDE	blocker	ChemblInteractions	-
SCN9A	PROCAINAMIDE HYDROCHLORIDE	blocker	ChemblInteractions	-
SCN9A	MEPHENYTOIN	blocker	ChemblInteractions	-
SCN9A	ROPIVACAINE HYDROCHLORIDE	blocker	ChemblInteractions	-
SCN9A	PROPARACAINE HYDROCHLORIDE	blocker	ChemblInteractions	-
SCN9A	INDECAINIDE HYDROCHLORIDE	blocker	ChemblInteractions	-
SCN9A	PHENAZOPYRIDINE HYDROCHLORIDE	blocker	ChemblInteractions	-
SCN9A	QUINIDINE GLUCONATE	blocker	ChemblInteractions	-
SCN9A	ORPHENADRINE (CHLORIDE)	blocker	ChemblInteractions	-
SCN9A	PRILOCAINE HYDROCHLORIDE	blocker	ChemblInteractions	-
SCN9A	IRAMPANEL	blocker	ChemblInteractions	-
SCN9A	BENOXINATE HYDROCHLORIDE	blocker	ChemblInteractions	-
SCN9A	ARTICAINE HYDROCHLORIDE	blocker	ChemblInteractions	-
SCN9A	PROPAFENONE HYDROCHLORIDE	blocker	ChemblInteractions	-
SCN9A	TETRACAINE	blocker	ChemblInteractions	-
SCN9A	CARBAMAZEPINE	blocker	ChemblInteractions	-
SCN9A	SAFINAMIDE	-	TdgClinicalTrial	-
SCN9A	FUNAPIDE	-	TdgClinicalTrial	-
COL3A1	COLLAGENASE CLOSTRIDIUM HISTOLYTICUM	-	TdgClinicalTrial|ChemblInteractions|TEND|DrugBank	2145268|17139284|17016423
COL3A1	OCRIPLASMIN	-	ChemblInteractions	-
RICTOR	AZD-8055	inhibitor	MyCancerGenome	-
RICTOR	OSI-027	inhibitor	MyCancerGenome	-
RICTOR	INK-128	inhibitor	MyCancerGenome	-
RICTOR	AZD-2014	-	CIViC	28028034
NNT	CHEMBL1161866	-	DrugBank	17216441
NNT	CHEMBL1161862	-	DrugBank	10592235|17139284|17016423
FLOT1	CARBAMAZEPINE	-	PharmGKB	-
POR	TACROLIMUS	-	PharmGKB	-
POR	CHEMBL1161862	-	DrugBank	10592235|17139284|17016423
POR	MIDAZOLAM	-	PharmGKB	-
POR	FLAVIN ADENINE DINUCLEOTIDE	-	DrugBank	10592235|17139284|17016423
CNTFR	PHYSOSTIGMINE SULFATE	agonist	GuideToPharmacologyInteractions	-
CNTFR	PRILOCAINE	agonist	GuideToPharmacologyInteractions	-
CNTFR	RALOXIFENE	agonist	GuideToPharmacologyInteractions	-
CNTFR	SCH-37370	agonist	TTD	-
SLIT1	ETOPOSIDE	-	PharmGKB	-
MRGPRX1	CHLOROQUINE	agonist	GuideToPharmacologyInteractions	-
NEIL1	TROMETHAMINE	-	DrugBank	-
KARS	LYSINE	-	DrugBank	16953616|17560369|17425721|17158446
PAK5	GSK-690693	inhibitor	GuideToPharmacologyInteractions	-
NR1H2	22(R)-HYDROXYCHOLESTEROL	agonist	GuideToPharmacologyInteractions	-
NR1H2	24(S),25-EPOXYCHOLESTEROL	agonist	GuideToPharmacologyInteractions	-
NR1H2	CHEMBL171804	agonist	GuideToPharmacologyInteractions	-
NR1H2	PENTAZOCINE	agonist	GuideToPharmacologyInteractions	-
NR1H2	DESMOSTEROL	agonist	GuideToPharmacologyInteractions	-
NR1H2	CHEMBL59030	agonist	GuideToPharmacologyInteractions	-
NR1H2	CHEMBL23296	agonist	GuideToPharmacologyInteractions	-
NR1H2	T091317	agonist	GuideToPharmacologyInteractions|DrugBank	10592235
NR1H2	CHEMBL493241	allosteric modulator	GuideToPharmacologyInteractions	-
NR1H2	CHEMBL1093266	antagonist	GuideToPharmacologyInteractions	-
NR1H2	BMS-779788	agonist	ChemblInteractions	-
NR1H2	BMS-852927	modulator	ChemblInteractions	-
NR1H2	LXR-623	agonist	ChemblInteractions	-
NR1H2	HYODEOXYCHOLIC_ACID	agonist	ChemblInteractions	-
NR1H2	CS-8080	agonist	ChemblInteractions	-
RBL1	HEXAMETHYLENEBISACETAMIDE	-	NCI	9205091
FCGR3A	GLOBULIN, IMMUNE	antagonist	DrugBank	20441428|17351760|17911465
FCGR3A	FENTANYL	-	NCI	11772808
FCGR3A	INFLIXIMAB	-	PharmGKB	-
FCGR3A	VINCRISTINE	-	PharmGKB	-
FCGR3A	EPOETIN ALFA	-	NCI	1300984
FCGR3A	CHONDROITIN SULFATE	-	NCI	18006074
FCGR3A	CIMETIDINE	-	NCI	11556524
FCGR3A	CYTARABINE	-	NCI	17852453
FCGR3A	PHORBOL MYRISTATE ACETATE	-	NCI	1827816
FCGR3A	PALIVIZUMAB	-	DrugBank	17139284|17016423
FCGR3A	PUROMYCIN	-	NCI	8423352
FCGR3A	TOSITUMOMAB	-	DrugBank	17139284|17016423
[truncated: 395 more rows]

## Sheet: Table S10
Table S10: Results of Drug-Gene interactions analysis using DGIdb. Target genes were affected by SVs in ESCC.
Gene	Drug	Interaction_types	Sources	PMIDs
LRP1B	DOXORUBICIN	-	CIViC	22896685
PDE4D	IBUDILAST	inhibitor	DrugBank	16313925
PDE4D	ADENOSINE PHOSPHATE	product of	DrugBank	17088426
PDE4D	OXTRIPHYLLINE	inhibitor	ChemblInteractions|TTD	-
PDE4D	ROFLUMILAST	inhibitor	ChemblInteractions|DrugBank	17726343|10592235
PDE4D	CHEMBL63859	-	DrugBank	10592235|17139284|17016423
PDE4D	DYPHYLLINE	inhibitor	TdgClinicalTrial|ChemblInteractions|TEND|DrugBank	7925603|17139284|17016423
PDE4D	PENTOXIFYLLINE	inhibitor	ChemblInteractions	-
PDE4D	CHEMBL506972	-	DrugBank	10592235
PDE4D	ISOBUTYLMETHYLXANTHINE	-	DrugBank	10592235
PDE4D	PROPOXYPHENE	inhibitor	GuideToPharmacologyInteractions	-
PDE4D	AMLEXANOX	inhibitor	ChemblInteractions	-
PDE4D	ROLIPRAM	inhibitor	GuideToPharmacologyInteractions|DrugBank	10592235|17139284|17016423
PDE4D	PICLAMILAST	-	DrugBank	10592235|15765929
PDE4D	ETAZOLATE	-	TdgClinicalTrial	-
PDE4D	DIPYRIDAMOLE	inhibitor	ChemblInteractions	-
PDE4D	CHEMBL1232082	inhibitor	GuideToPharmacologyInteractions	-
PDE4D	CDP840	inhibitor	GuideToPharmacologyInteractions	-
PDE4D	ILOPROST	inducer	DrugBank	12952271|11551870|12441759|2461561
PDE4D	THEOPHYLLINE SODIUM GLYCINATE	inhibitor	ChemblInteractions	-
PDE4D	CHEMBL74078	-	DrugBank	10592235
PDE4D	SODIUM PHENYLBUTYRATE	inhibitor	GuideToPharmacologyInteractions	-
PDE4D	CILOMILAST	inhibitor	DrugBank	17155857|10592235
PDE4D	THEOPHYLLINE	inhibitor	ChemblInteractions	-
PDE4D	ZARDAVERINE	-	DrugBank	10592235
PDE4D	(-)-ROLIPRAM	-	DrugBank	-
PDE4D	APREMILAST	inhibitor|antagonist	GuideToPharmacologyInteractions|ChemblInteractions|DrugBank	25864487|17352685
PDE4D	AMINOPHYLLINE	inhibitor	ChemblInteractions	-
PDE4D	FLAVOXATE HYDROCHLORIDE	inhibitor	ChemblInteractions	-
PDE4D	CRISABOROLE	inhibitor	ChemblInteractions|DrugBank	-
PDE4D	RESVERATROL	-	TdgClinicalTrial	-
PDE4D	TETOMILAST	-	DrugBank	-
PDE4D	CHEMBL1229585	-	DrugBank	10592235
WWOX	STAUROSPORINE	-	NCI	11058590
WWOX	GEMCITABINE	-	PharmGKB	-
GPHN	PROPIONIC ACID	-	DrugBank	10592235|17139284|17016423
GPHN	FORMIC ACID	-	DrugBank	10592235
KCNB2	DALFAMPRIDINE	blocker|channel blocker|antagonist	GuideToPharmacologyInteractions|ChemblInteractions|DrugBank	16472864
KCNB2	QUININE	channel blocker	GuideToPharmacologyInteractions	-
KCNB2	NERISPIRDINE	blocker	ChemblInteractions	-
KCNB2	GUANIDINE HYDROCHLORIDE	blocker	ChemblInteractions	-
KCNB2	TEDISAMIL	blocker	ChemblInteractions	-
GNAQ	SELUMETINIB	-	CKB|CGI|DoCM	2549426|22653968|22808163|18719078|21083380|22253748|19078957|22550165|25157968|1328859|22733540
GNAQ	PD-0325901	-	CKB|CIViC	24141786
GNAQ	PLX-4720	-	CIViC	24504448
GPR39	ERGOCALCIFEROL	agonist	GuideToPharmacologyInteractions	-
GPR39	CHEMBL3092413	agonist	GuideToPharmacologyInteractions	-
GPR39	ZINC ION	agonist	GuideToPharmacologyInteractions	-
ACACA	CHEMBL1562779	inhibitor	GuideToPharmacologyInteractions	-
ACACA	BIOTIN	-	DrugBank	17468269|16636450|16545081|16460018|16707089
EPHA5	VANDETANIB	inhibitor	ChemblInteractions	-
ERBB4	AFATINIB	inhibitor	CKB|CGI|DrugBank	27207775
ERBB4	Poziotinib	inhibitor	GuideToPharmacologyInteractions|ChemblInteractions|MyCancerGenomeClinicalTrial	-
ERBB4	PELITINIB	inhibitor	TALC|MyCancerGenome	-
ERBB4	CANERTINIB DIHYDROCHLORIDE	inhibitor	ChemblInteractions	-
ERBB4	AEE-788	inhibitor	GuideToPharmacologyInteractions	-
ERBB4	ERLOTINIB	-	CKB|CIViC	27207775|15329413
ERBB4	AFATINIB DIMALEATE	inhibitor	ChemblInteractions	-
ERBB4	IBRUTINIB	inhibitor	GuideToPharmacologyInteractions	-
ERBB4	BMS-690514	inhibitor	TALC|MyCancerGenome|ChemblInteractions	-
ERBB4	LAPATINIB	-	CKB|CGI|CIViC|DoCM	25590338|19718025
ERBB4	AC-480	inhibitor	TALC|MyCancerGenome|TdgClinicalTrial|GuideToPharmacologyInteractions|ChemblInteractions	-
ERBB4	JNJ-26483327	inhibitor	ChemblInteractions	-
ERBB4	GEFITINIB	inhibitor	MyCancerGenomeClinicalTrial	-
ERBB4	POTASSIUM CHLORIDE	-	GuideToPharmacologyInteractions	-
ERBB4	ACALABRUTINIB	inhibitor	GuideToPharmacologyInteractions	-
ERBB4	CIMAGLERMIN ALFA	-	TdgClinicalTrial	-
ERBB4	VANDETANIB	inhibitor	ChemblInteractions	-
ERBB4	OSIMERTINIB MESYLATE	inhibitor	ChemblInteractions	-
ERBB4	DACOMITINIB HYDRATE	inhibitor	ChemblInteractions	-
ERBB4	CAPREOMYCINE	-	GuideToPharmacologyInteractions	-
ERBB4	CHEMBL1229592	inhibitor	GuideToPharmacologyInteractions	-
ERBB4	DACOMITINIB	inhibitor	TALC|MyCancerGenome|TdgClinicalTrial|GuideToPharmacologyInteractions|ChemblInteractions|MyCancerGenomeClinicalTrial	-
ERBB4	RABEPRAZOLE	-	GuideToPharmacologyInteractions	-
FANCC	MITOMYCIN	-	CIViC	16243825
FANCC	CHLORAMBUCIL	-	CIViC	16243825
FANCC	GEMCITABINE	-	CIViC	16243825
FANCC	MELPHALAN	-	CIViC	16243825
FHIT	FRUCTOSE	-	DrugBank	17139284|17016423
FHIT	TRICHOSTATIN	-	NCI	17019711
ITPR1	GLYCERIN	-	DrugBank	10592235|17139284|17016423
ITPR1	NITROPRUSSIDE	antagonist	TTD	-
NTRK2	CEP-2563	inhibitor	ChemblInteractions	-
NTRK2	PILOCARPINE	-	NCI	15183516
NTRK2	MK-2461	inhibitor	GuideToPharmacologyInteractions	-
NTRK2	CHEMBL2007421	inhibitor	GuideToPharmacologyInteractions	-
NTRK2	AZD-7451	inhibitor	ChemblInteractions	-
NTRK2	AZD-6918	inhibitor	ChemblInteractions	-
NTRK2	PLX-7486	inhibitor	ChemblInteractions	-
NTRK2	LESTAURTINIB	inhibitor	TdgClinicalTrial|ChemblInteractions	-
NTRK2	LITHIUM	-	NCI	16300803
NTRK2	ENTRECTINIB	-	OncoKB	26216294|28183697
NTRK2	CORTICOTROPIN	-	NCI	11360665
NTRK2	DOXORUBICIN	-	NCI	12438277
NTRK2	CEP-11981	inhibitor	GuideToPharmacologyInteractions	-
NTRK2	ALTIRATINIB	inhibitor	ChemblInteractions	-
NTRK2	CYCLOSPORINE	-	NCI	11516824
NTRK2	DITIOCARB	-	NCI	17052849
NTRK2	LOXO-101	inhibitor	ChemblInteractions	-
PDE7A	FLAVOXATE HYDROCHLORIDE	inhibitor	ChemblInteractions	-
PDE7A	PENTOXIFYLLINE	inhibitor	ChemblInteractions	-
PDE7A	CHEMBL484928	inhibitor	GuideToPharmacologyInteractions	-
PDE7A	CRISABOROLE	inhibitor	GuideToPharmacologyInteractions	-
PDE7A	DIPYRIDAMOLE	inhibitor	ChemblInteractions	-
PDE7A	DYPHYLLINE	inhibitor	TdgClinicalTrial|TEND|DrugBank	17139284|17016423
PDE7A	ISOBUTYLMETHYLXANTHINE	-	DrugBank	10592235
PDE7A	CHEMBL1236215	-	DrugBank	10592235
CDK14	Roniciclib	inhibitor	ChemblInteractions	-
CDK14	AT-7519	inhibitor	ChemblInteractions	-
CDK14	AZD-5438	inhibitor	ChemblInteractions	-
CDK14	PHA-793887	inhibitor	ChemblInteractions	-
PRKG1	IPATASERTIB	inhibitor	GuideToPharmacologyInteractions	-
PRKG1	GSK-690693	inhibitor	GuideToPharmacologyInteractions	-
PTPN4	ALENDRONIC ACID	-	TEND	-
PTPRB	SUNITINIB	-	CIViC	24633157
PTPRB	CHEMBL379000	-	DrugBank	10592235
PTPRD	TEPROTUMUMAB	-	CIViC	23800680
PTPRD	CUCURBITACIN I	-	CIViC	26267899
PTPRD	CIXUTUMUMAB	-	CIViC	23800680
PVT1	IMATINIB MESYLATE	-	NCI	15251464
RPTOR	INK-128	inhibitor	MyCancerGenome	-
RPTOR	OSI-027	inhibitor	MyCancerGenome	-
RPTOR	AZD-8055	inhibitor	MyCancerGenome	-
ACAN	ILOMASTAT	-	DrugBank	10592235
ACVR1	DORSOMORPHIN	-	DrugBank	10592235
ACVR1	ADENOSINE TRIPHOSPHATE	-	DrugBank	17139284|17016423
ACVR1	CHEMBL3186227	inhibitor	GuideToPharmacologyInteractions	-
ADAM17	ADERBASIB	-	TdgClinicalTrial	-
ADAM17	APRATASTAT	inhibitor	GuideToPharmacologyInteractions	-
ADAM17	CHEMBL489100	inhibitor	GuideToPharmacologyInteractions	-
ADAM17	CHEMBL410462	-	DrugBank	10592235
ADAM17	ILOMASTAT	inhibitor	GuideToPharmacologyInteractions	-
ADAM17	CHEMBL1630098	inhibitor	TTD	-
ADAM17	CHEMBL207729	-	DrugBank	10592235
ADAM17	CHEMBL148169	inhibitor	GuideToPharmacologyInteractions|DrugBank	10592235
ADAM17	CHEMBL202839	-	DrugBank	10592235
ADAM17	CHEMBL402747	-	DrugBank	10592235
ADAM17	CHEMBL514958	inhibitor	TTD	-
ADAM17	CHEMBL527018	-	DrugBank	10592235
ADAM17	CHEMBL243024	-	DrugBank	10592235
ADK	DIDANOSINE	-	NCI	3262616
ADK	ADENOSINE PHOSPHATE	product of	DrugBank	18560757|17065073
ADK	CHEMBL216697	-	DrugBank	10592235
ADK	BUSULFAN	-	NCI	6317371
ADK	CHEMBL23094	-	NCI	3262616
ADK	LOMUSTINE	-	NCI	6317371
ADK	RIBAVIRIN	activator	DrugBank	15917509|17379518
ADK	DACARBAZINE	-	NCI	6317371
ADK	BLEOMYCIN (CHEMBL3039590)	-	NCI	6317371
ADK	5-IODO,5'-DEOXYTUBERCIDIN	-	DrugBank	10592235
ADK	CHEMBL1591918	inhibitor	GuideToPharmacologyInteractions	-
ADK	CHEMBL66089	inhibitor	GuideToPharmacologyInteractions	-
AKR1C1	GONADOTROPIN, CHORIONIC	-	NCI	436730
AKR1C1	EPITESTOSTERONE	-	DrugBank	10592235
AKR1C1	ESTRONE	-	NCI	3859707
AKR1C1	SALICYLIC ACID	inhibitor	DrugBank	18045204
AKR1C1	CHEMBL1232243	-	DrugBank	18045204
AKR1C1	CHEMBL1161862	-	DrugBank	10592235|17139284|17016423
AKR1C1	ASPIRIN	inhibitor	DrugBank	18045204
AKR1C1	PROGESTERONE	-	NCI	6584862|12604236|3463506|2547059|6950669|3859707|179793|6288675
AKR1C1	CHEMBL1161866	-	DrugBank	3463506|11060293|17139284|2615366|17016423
AMPD1	FOLIC ACID	-	PharmGKB	-
ANGPT1	TREBANANIB	inhibitor	ChemblInteractions	-
ANO1	MIBEFRADIL	channel blocker	GuideToPharmacologyInteractions	-
ANO1	TANNIC ACID	channel blocker	GuideToPharmacologyInteractions	-
ANO1	CHEMBL23050	channel blocker	GuideToPharmacologyInteractions	-
ANO1	cA2	activator	GuideToPharmacologyInteractions	-
ANO1	METRONIDAZOLE	channel blocker	GuideToPharmacologyInteractions	-
ANO1	CHEMBL1162149	channel blocker	GuideToPharmacologyInteractions	-
ANO1	NIFLUMIC ACID	channel blocker	GuideToPharmacologyInteractions	-
ANO1	FLUOXETINE	channel blocker	GuideToPharmacologyInteractions	-
ANO1	FLUFENAMIC ACID	channel blocker	GuideToPharmacologyInteractions	-
ANO1	CROFELEMER	blocker|antagonist|inhibitor	GuideToPharmacologyInteractions|ChemblInteractions|DrugBank	19808995
ANO1	5-NITRO-2-PHENYLPROPYLAMINOBENZOIC ACID [NPPB]	channel blocker	GuideToPharmacologyInteractions	-
ANO1	ANTHRACENE-9-CARBOXYLIC ACID	channel blocker	GuideToPharmacologyInteractions	-
ASIC2	CHEMBL185515	channel blocker	GuideToPharmacologyInteractions	-
ASIC2	LITHIUM	-	PharmGKB	-
ASIC2	AMILORIDE	channel blocker	GuideToPharmacologyInteractions	-
ASIC2	GADOBENATE DIMEGLUMINE	activator	GuideToPharmacologyInteractions	-
ASIC2	LIPOXIN A4	agonist	GuideToPharmacologyInteractions	-
ASIC2	PYRIMETHAMINE	channel blocker	GuideToPharmacologyInteractions	-
ASIC2	CHEMBL482796	agonist	GuideToPharmacologyInteractions	-
ASIC2	NAFAMOSTAT	channel blocker	GuideToPharmacologyInteractions	-
ATP2A2	ENOXACIN	inhibitor	GuideToPharmacologyInteractions	-
ATP2A2	ISTAROXIME	-	TdgClinicalTrial	-
ATP2A2	CELECOXIB	-	PharmGKB	-
ATP2A3	CELECOXIB	-	PharmGKB	-
BCHE	MIVACURIUM	-	DrugBank	8922768
BCHE	EDROPHONIUM	inhibitor	DrugBank	9398183|1438284
BCHE	MALATHION	inhibitor	DrugBank	10592235|17139284|16782587|17016423|16716398|17364237
BCHE	HEXAFLUORENIUM BROMIDE	-	TdgClinicalTrial|TEND	-
BCHE	DIPIVEFRIN	potentiator	DrugBank	8446367
BCHE	HEXAFLUORENIUM	inhibitor	DrugBank	11752352|948350
BCHE	RIVASTIGMINE TARTRATE	inhibitor	ChemblInteractions	-
BCHE	SUCCINYLCHOLINE CHLORIDE	-	PharmGKB	-
BCHE	TRIAMCINOLONE	-	NCI	7937594
BCHE	CHEMBL1208337	-	DrugBank	10592235
BCHE	ISOFLUROPHATE	inhibitor	TdgClinicalTrial|TEND|DrugBank	11405252|12459190|1511344|1776688|2361169
BCHE	PYRIDOSTIGMINE	inhibitor	GuideToPharmacologyInteractions	-
BCHE	BAMBUTEROL	inhibitor	GuideToPharmacologyInteractions	-
BCHE	DONEPEZIL	-	NCI	15989517|16083542
BCHE	BUPIVACAINE	-	NCI	14631501
BCHE	IRINOTECAN	-	NCI	11345644
BCHE	DEMECARIUM	inhibitor	DrugBank	7196602|8430939
BCHE	PHENOTHIAZINE	-	NCI	12443046
BCHE	PHENSERINE	inhibitor	DrugBank	15620572
BCHE	ECHOTHIOPHATE IODIDE	inhibitor	TdgClinicalTrial|TEND|TTD	-
BCHE	CHOLINE	product of	DrugBank	16376069|16297435|17390078|17636231|17329059
BCHE	PHYSOSTIGMINE	inhibitor	GuideToPharmacologyInteractions	-
BCHE	CHEMBL215344	-	DrugBank	10592235|17139284|17016423
BCHE	BUTANOIC ACID	-	DrugBank	-
BCHE	RIVASTIGMINE	inhibitor	TdgClinicalTrial|GuideToPharmacologyInteractions|ChemblInteractions|TEND	-
BCHE	TACRINE	inhibitor	GuideToPharmacologyInteractions|DrugBank	16860785|12871155|10375753|17218977
BCHE	SUXAMETHONIUM	-	FDA	-
BCHE	TACRINE HYDROCHLORIDE	inhibitor	ChemblInteractions	-
BCHE	ECHOTHIOPHATE	inhibitor	DrugBank	2481033|11752352
BCHE	DEMECARIUM BROMIDE	-	TdgClinicalTrial|TEND	-
BIRC2	CHEMBL3108827	antagonist	GuideToPharmacologyInteractions	-
BIRC2	CHEMBL2063869	antagonist	GuideToPharmacologyInteractions	-
BIRC2	CHEMBL504559	antagonist	GuideToPharmacologyInteractions	-
BIRC2	BIRINAPANT	inhibitor|antagonist	TALC|ClearityFoundationClinicalTrial|GuideToPharmacologyInteractions|ChemblInteractions	-
BIRC2	CHEMBL2431768	inhibitor|antagonist	TALC|GuideToPharmacologyInteractions	-
BIRC2	CHEMBL481422	inhibitor	GuideToPharmacologyInteractions	-
BLVRA	CHEMBL1161866	-	DrugBank	17402939
BLVRA	URSODIOL	activator	TTD	-
BRCA2	PHENYLTHIOUREA	-	CIViC	24240112
BRCA2	OLAPARIB	-	ClearityFoundationBiomarkers|OncoKB|CKB|CGI|CIViC	23346317|75|26510020|26546619|20609467|20609468|25366685|19553641|20406929|1682772|28792849|25218906|322|28578601|21862407|26116172|21097693|15
BRCA2	VELIPARIB	-	ClearityFoundationBiomarkers|CKB|CGI	26801247|25589624|26842236
BRCA2	CARBOPLATIN	-	CKB|CIViC	25847936
BRCA2	NIRAPARIB	-	ClearityFoundationBiomarkers|OncoKB|CKB	28229583|27717299|27908594
BRCA2	CEDIRANIB	-	CIViC	25218906
BRCA2	RUCAPARIB	-	ClearityFoundationBiomarkers|OncoKB|CKB|CGI	28229583|27717299|27908594|26779812|27002934
BRCA2	TALAZOPARIB	-	ClearityFoundationBiomarkers|CKB|CIViC	26546619|23881923|28242752
BRCA2	QUARFLOXIN	-	CIViC	28211448
CACNA1C	DROTAVERINE	inhibitor	DrugBank	12163106|12823389
CACNA1C	CINNARIZINE	inhibitor	DrugBank	1281221|3530295
CACNA1C	ISRADIPINE	blocker|inhibitor	TdgClinicalTrial|ChemblInteractions|TEND|DrugBank	12135765|10766758|9607315
CACNA1C	CELECOXIB	-	PharmGKB	-
CACNA1C	MIBEFRADIL	inhibitor|channel blocker	GuideToPharmacologyInteractions|DrugBank	10665814|10372226|16306443|16899990
CACNA1C	GABAPENTIN	modulator	ChemblInteractions	-
CACNA1C	CLEVIDIPINE	blocker	TdgClinicalTrial|ChemblInteractions|DrugBank	15492770
CACNA1C	GABAPENTIN ENACARBIL	modulator	ChemblInteractions	-
CACNA1C	DILTIAZEM HYDROCHLORIDE	blocker	ChemblInteractions	-
CACNA1C	NICARDIPINE	-	TdgClinicalTrial|TEND	-
CACNA1C	AMLODIPINE MALEATE	blocker	ChemblInteractions	-
CACNA1C	IBUTILIDE	-	TdgClinicalTrial|TEND	-
CACNA1C	DILTIAZEM	channel blocker	GuideToPharmacologyInteractions	-
CACNA1C	NITRENDIPINE	inhibitor	DrugBank	11752352
CACNA1C	ATAGABALIN	modulator	ChemblInteractions	-
CACNA1C	ELPETRIGINE	blocker	ChemblInteractions	-
CACNA1C	AZD1305	blocker	ChemblInteractions	-
CACNA1C	CHEMBL157769	channel blocker	GuideToPharmacologyInteractions	-
CACNA1C	VERAPAMIL	channel blocker|inhibitor	TdgClinicalTrial|GuideToPharmacologyInteractions|TEND|DrugBank	15880143|19125880|9846638|15286207
CACNA1C	FELODIPINE	blocker|inhibitor	TdgClinicalTrial|ChemblInteractions|DrugBank	10525060|17475903|11752352
CACNA1C	BEPRIDIL HYDROCHLORIDE	blocker	ChemblInteractions	-
CACNA1C	AMLODIPINE BESYLATE	blocker	ChemblInteractions	-
CACNA1C	NIFEDIPINE	blocker|inhibitor	ChemblInteractions|DrugBank	9846638|11752352
CACNA1C	DILTIAZEM MALATE	blocker	ChemblInteractions	-
CACNA1C	MAGNESIUM SULFATE	-	DrugBank	17139284|17016423
CACNA1C	AMLODIPINE	-	TdgClinicalTrial	-
CACNA1C	NIMODIPINE	blocker|inhibitor	ChemblInteractions|DrugBank	20661350|17705883|20335610|20334460|11752352|19844625|8731425
CACNA1C	NILVADIPINE	inhibitor	DrugBank	7898101|9846638
CACNA1C	IMAGABALIN	modulator	ChemblInteractions	-
CACNA1C	DRONEDARONE HYDROCHLORIDE	blocker	ChemblInteractions	-
CACNA1C	DRONEDARONE	-	DrugBank	-
CACNA1C	PREGABALIN	modulator	ChemblInteractions	-
CACNA1C	NICARDIPINE HYDROCHLORIDE	blocker	ChemblInteractions	-
CACNA1C	NISOLDIPINE	blocker|gating inhibitor|inhibitor	GuideToPharmacologyInteractions|ChemblInteractions|DrugBank	7592963|9584217|9846638|11752352
CACNA1C	VERAPAMIL HYDROCHLORIDE	blocker	ChemblInteractions	-
CACNA2D2	PREGABALIN	modulator	ChemblInteractions	-
CACNA2D2	IMAGABALIN	modulator	ChemblInteractions	-
CACNA2D2	CELECOXIB	-	PharmGKB	-
CACNA2D2	SAFINAMIDE	-	TdgClinicalTrial	-
CACNA2D2	GABAPENTIN ENACARBIL	modulator	TdgClinicalTrial|ChemblInteractions|DrugBank	-
CACNA2D2	ATAGABALIN	modulator	ChemblInteractions	-
CACNA2D2	FELODIPINE	inhibitor	DrugBank	18974361|1281221
CACNA2D2	MIROGABALIN BESYLATE	modulator	ChemblInteractions	-
CACNA2D2	BUDIODARONE	-	TdgClinicalTrial	-
CACNA2D2	BEPRIDIL	inhibitor	DrugBank	1281221|7565636
CACNA2D2	NITRENDIPINE	inhibitor	DrugBank	18974361
CACNA2D2	GABAPENTIN	modulator|inhibitor	TdgClinicalTrial|ChemblInteractions|TEND|DrugBank	16899342|17982508|20588320|18299583
CACNA2D2	ISRADIPINE	inhibitor	DrugBank	18974361|1281221
CACNA2D2	BEPRIDIL HYDROCHLORIDE	blocker	ChemblInteractions	-
CACNG3	GABAPENTIN	modulator	ChemblInteractions	-
CACNG3	PREGABALIN	modulator	ChemblInteractions	-
CACNG3	BEPRIDIL HYDROCHLORIDE	blocker	ChemblInteractions	-
CACNG3	GABAPENTIN ENACARBIL	modulator	ChemblInteractions	-
CACNG3	ATAGABALIN	modulator	ChemblInteractions	-
CACNG3	IMAGABALIN	modulator	ChemblInteractions	-
CAMK1D	CHEMBL359482	-	DrugBank	10592235
CAMK1D	BOSUTINIB	inhibitor	GuideToPharmacologyInteractions	-
CARD9	STAUROSPORINE	-	NCI	17450144
CASK	FORMIC ACID	-	DrugBank	-
CD58	ALBUMIN HUMAN	-	NCI	8697653
CDK6	PALBOCICLIB	Inhibitor|inhibitor	TALC|MyCancerGenome|ClearityFoundationClinicalTrial|GuideToPharmacologyInteractions|ChemblInteractions|DrugBank|CancerCommons|MyCancerGenomeClinicalTrial|TTD	15542782
CDK6	ABEMACICLIB	inhibitor	ClearityFoundationClinicalTrial|GuideToPharmacologyInteractions|ChemblInteractions|CancerCommons	-
CDK6	APREMILAST	inhibitor	TTD	-
CDK6	(7S)-HYDROXYL-STAUROSPORINE	inhibitor	ChemblInteractions	-
CDK6	AMINOPURVALANOL	-	DrugBank	10592235
CDK6	RGB-286638	inhibitor	GuideToPharmacologyInteractions	-
CDK6	AZD-5438	inhibitor	ChemblInteractions	-
CDK6	PHA-793887	inhibitor	ChemblInteractions	-
CDK6	AT-7519	inhibitor	GuideToPharmacologyInteractions|ChemblInteractions	-
CDK6	RIBOCICLIB SUCCINATE	inhibitor	ChemblInteractions	-
CDK6	G1T28-1	inhibitor	ChemblInteractions	-
CDK6	ALVOCIDIB	inhibitor	MyCancerGenome|TdgClinicalTrial|ChemblInteractions|DrugBank	11752352
CDK6	FULVESTRANT	-	CIViC	27252418
CDK6	Roniciclib	inhibitor	ChemblInteractions	-
CDK6	FISETIN	-	DrugBank	10592235
CDK6	Ribociclib	inhibitor|antagonist	MyCancerGenome|TdgClinicalTrial|ChemblInteractions|CGI|DrugBank	24045179
CDK6	PENTOBARBITAL	inhibitor	GuideToPharmacologyInteractions	-
CDKN2A	ABEMACICLIB	-	ClearityFoundationBiomarkers|CKB	27217383|26183925
CDKN2A	LETROZOLE	-	OncoKB|CIViC	26715889|25524798
CDKN2A	ILORASERTIB	-	CGI	-
CDKN2A	Ribociclib	-	ClearityFoundationBiomarkers	-
CDKN2A	Roniciclib	-	ClearityFoundationBiomarkers	-
CDKN2A	PALBOCICLIB	-	ClearityFoundationBiomarkers|OncoKB|CKB|CIViC	26715889|25524798|21278246|22711607|27488531|21871868|24495407|20952405|22983396|26528855|25156567|26380006|26183925|23898052
CDKN2A	PANITUMUMAB	-	CIViC	23746666
CDKN2B	PALBOCICLIB	-	CIViC	23898052
CDS1	PREXASERTIB	inhibitor	ChemblInteractions	-
CDS1	XL-844	inhibitor	ChemblInteractions|TTD	-
CHRM3	SOLIFENACIN SUCCINATE	antagonist	ChemblInteractions	-
CHRM3	HEXOCYCLIUM METHYLSULFATE	antagonist	ChemblInteractions	-
CHRM3	STRYCHNINE	allosteric modulator	GuideToPharmacologyInteractions	-
CHRM3	CHEMBL130715	agonist	GuideToPharmacologyInteractions	-
CHRM3	PROPANTHELINE BROMIDE	antagonist	ChemblInteractions	-
CHRM3	CLOZAPINE	antagonist	DrugBank	17848919
CHRM3	CHEMBL343357	allosteric modulator	GuideToPharmacologyInteractions	-
CHRM3	BRUCINE	allosteric modulator	GuideToPharmacologyInteractions	-
CHRM3	DICYCLOMINE	antagonist	GuideToPharmacologyInteractions	-
CHRM3	PROMAZINE	antagonist	TdgClinicalTrial|TEND|DrugBank	17139284|17016423
CHRM3	CHEMBL99521	agonist	GuideToPharmacologyInteractions	-
CHRM3	FURTRETHONIUM	agonist	GuideToPharmacologyInteractions	-
CHRM3	ARECOLINE	agonist	GuideToPharmacologyInteractions	-
CHRM3	OXYPHENCYCLIMINE HYDROCHLORIDE	antagonist	ChemblInteractions	-
CHRM3	REVATROPATE	antagonist	TTD	-
CHRM3	PROPANTHELINE	antagonist	GuideToPharmacologyInteractions	-
CHRM3	CHEMBL523685	allosteric modulator	GuideToPharmacologyInteractions	-
CHRM3	Afacifenacin	antagonist	ChemblInteractions	-
CHRM3	MIVACURIUM	antagonist	DrugBank	19020136
CHRM3	METHOCTRAMINE	antagonist	GuideToPharmacologyInteractions	-
CHRM3	ACETYLCHOLINE	agonist	GuideToPharmacologyInteractions	-
CHRM3	VINCAMINE	allosteric modulator	GuideToPharmacologyInteractions	-
CHRM3	ARIPIPRAZOLE	antagonist	DrugBank	17848919
CHRM3	ERIBAXABAN	agonist	GuideToPharmacologyInteractions	-
CHRM3	IPRATROPIUM BROMIDE HYDRATE	antagonist	ChemblInteractions	-
CHRM3	OXYPHENONIUM BROMIDE	antagonist	ChemblInteractions	-
CHRM3	MILAMELINE	agonist	GuideToPharmacologyInteractions	-
CHRM3	CEVIMELINE HYDROCHLORIDE	agonist	ChemblInteractions	-
CHRM3	IPRATROPIUM	antagonist	GuideToPharmacologyInteractions	-
CHRM3	CHEMBL343796	allosteric modulator	GuideToPharmacologyInteractions	-
CHRM3	FESOTERODINE FUMARATE	antagonist	ChemblInteractions	-
CHRM3	BROMPHENIRAMINE	antagonist	DrugBank	10212017
CHRM3	METHSCOPOLAMINE BROMIDE	antagonist	ChemblInteractions	-
CHRM3	CLIDINIUM BROMIDE	antagonist	ChemblInteractions	-
CHRM3	TOLTERODINE TARTRATE	antagonist	ChemblInteractions	-
CHRM3	COENZYME_A	antagonist	GuideToPharmacologyInteractions	-
CHRM3	MEPENZOLATE	antagonist	DrugBank	7122991|2791613|7623487
CHRM3	HIMBACINE	antagonist	GuideToPharmacologyInteractions	-
CHRM3	CHEMBL1233686	antagonist	GuideToPharmacologyInteractions	-
CHRM3	ACLIDINIUM	antagonist	TdgClinicalTrial|GuideToPharmacologyInteractions|DrugBank	-
CHRM3	ISOPROPAMIDE IODIDE	antagonist	ChemblInteractions	-
CHRM3	PIPECURONIUM	antagonist	DrugBank	12426786
CHRM3	DARIFENACIN	antagonist	TdgClinicalTrial|GuideToPharmacologyInteractions|TEND|DrugBank|TTD	20395537|18046909|11752352|19416629
CHRM3	GLYCOPYRROLATE	antagonist	GuideToPharmacologyInteractions|DrugBank	10385241
CHRM3	5-METHYLFURMETHIODIDE	agonist	GuideToPharmacologyInteractions	-
CHRM3	CHEMBL139677	allosteric modulator	GuideToPharmacologyInteractions	-
CHRM3	BENZTROPINE MESYLATE	antagonist	GuideToPharmacologyInteractions	-
CHRM3	GLYCOPYRROLATE BROMIDE	antagonist	ChemblInteractions	-
CHRM3	OXYBUTYNIN	antagonist	TdgClinicalTrial|GuideToPharmacologyInteractions|ChemblInteractions|TEND|TTD	-
CHRM3	PIRENZEPINE	antagonist	GuideToPharmacologyInteractions	-
CHRM3	THIETHYLPERAZINE	-	TdgClinicalTrial|TEND	-
CHRM3	ISOPROPAMIDE	antagonist	DrugBank	3580704|29133
CHRM3	OTENZEPAD	antagonist	GuideToPharmacologyInteractions	-
CHRM3	OXYPHENCYCLIMINE	antagonist	TdgClinicalTrial|TEND|DrugBank	1426023|17139284|17016423|3247303
CHRM3	CHEMBL580785	antagonist	GuideToPharmacologyInteractions	-
CHRM3	BETHANECHOL	agonist	GuideToPharmacologyInteractions	-
CHRM3	CHEMBL1256682	antagonist	GuideToPharmacologyInteractions	-
CHRM3	FESOTERODINE	antagonist	TdgClinicalTrial|TEND|DrugBank	12076307|11752352
CHRM3	DOTHIEPIN (CHEMBL1492500)	antagonist	GuideToPharmacologyInteractions	-
CHRM3	UMECLIDINIUM BROMIDE	antagonist	ChemblInteractions	-
CHRM3	4-DAMP	antagonist	GuideToPharmacologyInteractions	-
CHRM3	PILOCARPINE	agonist	TdgClinicalTrial|GuideToPharmacologyInteractions|ChemblInteractions|DrugBank	18824613|19498041
CHRM3	CHEMBL1256845	allosteric modulator	GuideToPharmacologyInteractions	-
CHRM3	METHACHOLINE	agonist	DrugBank	19460789|20347047|20888332|19951374
CHRM3	ASM-024	antagonist	ChemblInteractions	-
CHRM3	BENZQUINAMIDE	antagonist	TdgClinicalTrial|TEND|DrugBank	17139284|17016423
CHRM3	Tarafenacin	antagonist	TdgClinicalTrial|ChemblInteractions	-
CHRM3	TERFENADINE	antagonist	DrugBank	10212017
CHRM3	MEPENZOLATE BROMIDE	antagonist	ChemblInteractions	-
CHRM3	METHIXENE	antagonist	TdgClinicalTrial|TEND|DrugBank	17139284|17016423
CHRM3	ANISOTROPINE METHYLBROMIDE	antagonist	TdgClinicalTrial|ChemblInteractions|TEND|DrugBank	4555460|17139284|17016423
CHRM3	DIPHENIDOL	antagonist	TdgClinicalTrial|TEND|DrugBank	10530931|1863523|12185001|17139284|17016423
CHRM3	ACLIDINIUM BROMIDE	antagonist	ChemblInteractions|TTD	-
CHRM3	LAS190792	antagonist	ChemblInteractions	-
CHRM3	TOLTERODINE	antagonist	TdgClinicalTrial|GuideToPharmacologyInteractions|TEND|DrugBank|TTD	11193006|19168050|14769832|11752352
CHRM3	CHEMBL2206331	allosteric modulator	GuideToPharmacologyInteractions	-
CHRM3	PROCYCLIDINE	antagonist	DrugBank	20624420|1426023
CHRM3	CHEMBL1628667	antagonist	GuideToPharmacologyInteractions	-
CHRM3	PROPIOMAZINE	antagonist	TdgClinicalTrial|TEND|DrugBank	17139284|17016423
CHRM3	UMECLIDINIUM	antagonist	GuideToPharmacologyInteractions|DrugBank	23435542
CHRM3	HOMATROPINE METHYLBROMIDE	-	TdgClinicalTrial|TEND	-
CHRM3	SOLIFENACIN	antagonist	TdgClinicalTrial|GuideToPharmacologyInteractions|TEND|TTD	-
CHRM3	ARECAIDINE PROPARGYL ESTER	agonist	GuideToPharmacologyInteractions	-
CHRM3	VINBURNINE	allosteric modulator	GuideToPharmacologyInteractions	-
CHRM3	CHEMBL74300	agonist	GuideToPharmacologyInteractions	-
CHRM3	SCOPOLAMINE	antagonist	GuideToPharmacologyInteractions|DrugBank	18045203
CHRM3	ALCURONIUM	allosteric modulator	GuideToPharmacologyInteractions	-
CHRM3	ACETYLCHOLINE CHLORIDE	agonist	ChemblInteractions	-
CHRM3	DAROTROPIUM BROMIDE	antagonist	ChemblInteractions	-
CHRM3	TROPICAMIDE	antagonist	GuideToPharmacologyInteractions|ChemblInteractions|DrugBank	17594079
CHRM3	OXOTREMORINE	agonist	GuideToPharmacologyInteractions	-
CHRM3	CYCLOPENTOLATE HYDROCHLORIDE	antagonist	ChemblInteractions	-
CHRM3	HYOSCYAMINE	antagonist	DrugBank	11495349
CHRM3	PROMETHAZINE	-	TdgClinicalTrial|TEND	-
CHRM3	XANOMELINE	agonist	GuideToPharmacologyInteractions	-
CHRM3	CEVIMELINE	-	TdgClinicalTrial|TEND	-
CHRM3	DICYCLOMINE HYDROCHLORIDE	antagonist	ChemblInteractions	-
CHRM3	TROSPIUM CHLORIDE	antagonist	ChemblInteractions	-
CHRM3	LOXAPINE	binder	DrugBank	-
CHRM3	ITOPRIDE	-	DrugBank	17300287
CHRM3	SUXAMETHONIUM	antagonist	TTD	-
CHRM3	TRIDIHEXETHYL	antagonist	TdgClinicalTrial|TEND|DrugBank	17139284|17016423
CHRM3	CHLORPROTHIXENE	antagonist	DrugBank	7855217
CHRM3	AZD8683	antagonist	ChemblInteractions	-
CHRM3	BETHANECHOL CHLORIDE	agonist	ChemblInteractions	-
CHRM3	AMITRIPTYLINE	antagonist	GuideToPharmacologyInteractions	-
CHRM3	CARBACHOL (CHEMBL14)	agonist	ChemblInteractions	-
CHRM3	DARIFENACIN HYDROBROMIDE	antagonist	ChemblInteractions	-
CHRM3	OLANZAPINE	antagonist	TdgClinicalTrial|TEND|DrugBank	17848919|10227113
CHRM3	PILOCARPINE HYDROCHLORIDE	agonist	ChemblInteractions	-
CHRM3	LEVOMEPROMAZINE	antagonist	TdgClinicalTrial|TEND|DrugBank	2870716|2899826
CHRM3	CHEMBL279453	antagonist	GuideToPharmacologyInteractions	-
CHRM3	METHACHOLINE CHLORIDE	agonist	ChemblInteractions	-
CHRM3	BATEFENTEROL	antagonist	TdgClinicalTrial|ChemblInteractions	-
CHRM3	DIPHEMANIL METHYLSULFATE	antagonist	TdgClinicalTrial|ChemblInteractions|TEND|DrugBank|TTD	11752352|17139284|17016423
CHRM3	TRIPITRAMINE	antagonist	GuideToPharmacologyInteractions	-
CHRM3	TRIDIHEXETHYL CHLORIDE	antagonist	ChemblInteractions	-
CHRM3	TIOTROPIUM (CHEMBL1900528)	antagonist	TdgClinicalTrial|GuideToPharmacologyInteractions|TEND	-
CHRM3	BIPERIDEN (CHEMBL1101)	antagonist	GuideToPharmacologyInteractions	-
CHRM3	TIOTROPIUM BROMIDE	antagonist	ChemblInteractions|TTD	-
CHRM3	SABCOMELINE	agonist	GuideToPharmacologyInteractions	-
CHRM3	CLIDINIUM	antagonist	GuideToPharmacologyInteractions	-
CHRM3	DOXEPIN	-	TdgClinicalTrial	-
CHRM3	QUINUCLIDINYL BENZILATE	antagonist	GuideToPharmacologyInteractions	-
CHRM3	ATROPINE SULFATE	antagonist	ChemblInteractions	-
CHRM3	HYDROCHLORIC ACID	antagonist	GuideToPharmacologyInteractions	-
CHRM3	ATROPINE	antagonist	TdgClinicalTrial|GuideToPharmacologyInteractions|ChemblInteractions|TEND	-
CHRM3	OXYBUTYNIN CHLORIDE	antagonist	ChemblInteractions	-
CHRM3	HEXOCYCLIUM	antagonist	GuideToPharmacologyInteractions	-
COL11A1	COLLAGENASE CLOSTRIDIUM HISTOLYTICUM	-	ChemblInteractions	-
COL11A1	OCRIPLASMIN	-	ChemblInteractions	-
COL4A3	COLLAGENASE CLOSTRIDIUM HISTOLYTICUM	-	ChemblInteractions	-
COL4A3	OCRIPLASMIN	-	ChemblInteractions	-
COL4A5	RIOCIGUAT	activator	GuideToPharmacologyInteractions	-
COL4A5	ISOSORBIDE MONONITRATE	activator	GuideToPharmacologyInteractions	-
COL4A5	ISOSORBIDE DINITRATE	activator	GuideToPharmacologyInteractions	-
COL4A5	CHEMBL1236936	activator	GuideToPharmacologyInteractions	-
COL4A5	COLLAGENASE CLOSTRIDIUM HISTOLYTICUM	-	ChemblInteractions	-
COL4A5	CHEMBL598952	inhibitor	GuideToPharmacologyInteractions	-
COL4A5	ATACIGUAT	activator	GuideToPharmacologyInteractions	-
COL4A5	LATANOPROSTENE BUNOD	activator	GuideToPharmacologyInteractions	-
COL4A5	NITROGLYCERIN	activator	GuideToPharmacologyInteractions	-
COL4A5	CHEMBL353759	activator	GuideToPharmacologyInteractions	-
COL4A5	OCRIPLASMIN	-	ChemblInteractions	-
CPT1A	PERHEXILINE	inhibitor	TdgClinicalTrial|TEND|DrugBank	8694852|17445089|16306812|11752352|17139284|17016423|11117381
CPT1A	LEVOCARNITINE	activator	DrugBank	12705401|15647998|16362726|11752352|14711372|16283381
CPT1A	GLYBURIDE	-	DrugBank	3104327|3090894
DCP1B	GEMCITABINE	-	PharmGKB	-
DHRS4L1	CHEMBL389051	-	DrugBank	10592235
DHRS4L1	CHEMBL1161862	-	DrugBank	10592235
DHRS4L1	QUINAZOLINE-2,4,6-TRIAMINE	-	DrugBank	10592235
DHRS4L1	CHEMBL1232399	-	DrugBank	10592235
DHRS4L1	CHEMBL1232702	-	DrugBank	10592235
DOCK10	PYROXAMIDE	-	NCI	18499258
DSCAM	CARBOPLATIN	-	PharmGKB	-
DSCAM	PACLITAXEL	-	PharmGKB	-
DTNBP1	CLOZAPINE	-	PharmGKB	-
DTNBP1	METHAMPHETAMINE	-	PharmGKB	-
EPHA7	CHEMBL552425	-	DrugBank	10592235
EPHA7	VANDETANIB	inhibitor	ChemblInteractions	-
ESRRG	CHEMBL194805	-	DrugBank	10592235
ESRRG	BISPHENOL A	-	DrugBank	10592235
ESRRG	TROGLITAZONE	inverse agonist	DrugBank	20298676
ESRRG	DIETHYLSTILBESTROL	agonist	NCI|DrugBank	12579585|15161930|10592235
ESRRG	CHOLIC ACID	-	DrugBank	10592235
ESRRG	CHEMBL1231453	-	DrugBank	10592235
ESRRG	AFIMOXIFENE (CHEMBL10041)	antagonist	ChemblInteractions	-
FARS2	L-PHENYLALANINE	-	DrugBank	16969782|16338408|17139284|17016423
FIP1L1	IMATINIB	-	FDA	-
FTL	IRON DEXTRAN	other	DrugBank	17139284|17016423
FTL	PROTOPORPHYRIN IX	-	DrugBank	10592235|17139284|17016423
GABRB1	FLURAZEPAM HYDROCHLORIDE	positive allosteric modulator	ChemblInteractions	-
GABRB1	TOPIRAMATE	-	ChemblInteractions	-
GABRB1	CHLORDIAZEPOXIDE HYDROCHLORIDE	positive allosteric modulator	ChemblInteractions	-
GABRB1	METHOXYFLURANE	-	ChemblInteractions	-
GABRB1	CHLORDIAZEPOXIDE	positive allosteric modulator	TdgClinicalTrial|ChemblInteractions|TEND	-
GABRB1	ETAZOLATE	-	TdgClinicalTrial	-
GABRB1	ENFLURANE	-	ChemblInteractions	-
GABRB1	FLURAZEPAM	-	TdgClinicalTrial|TEND	-
GABRB1	PROPOFOL	positive allosteric modulator	ChemblInteractions	-
GABRB1	MEPROBAMATE	agonist	ChemblInteractions	-
GABRB1	CLORAZEPIC ACID	-	TdgClinicalTrial|TEND	-
GABRB1	ETOMIDATE	-	ChemblInteractions	-
GABRB1	METHYPRYLON	positive allosteric modulator	ChemblInteractions	-
GABRB1	FLUMAZENIL	-	ChemblInteractions	-
GABRB1	PRIMIDONE	positive allosteric modulator	ChemblInteractions	-
GABRB1	PF-06372865	agonist	ChemblInteractions	-
GABRB1	DESFLURANE	positive allosteric modulator	ChemblInteractions	-
GABRB1	CLOTIAZEPAM	potentiator	TdgClinicalTrial|TEND|DrugBank	18855614
GABRB1	LORAZEPAM	positive allosteric modulator	TdgClinicalTrial|ChemblInteractions|TEND	-
GABRB1	BUTALBITAL	positive allosteric modulator	ChemblInteractions	-
GABRB1	HALOTHANE	positive allosteric modulator	ChemblInteractions	-
GABRB1	SEVOFLURANE	positive allosteric modulator	ChemblInteractions	-
GABRB1	CLOBAZAM	positive allosteric modulator	TdgClinicalTrial|ChemblInteractions|TEND	-
GABRB1	MIDAZOLAM	-	TdgClinicalTrial|TEND	-
GABRB1	METHOHEXITAL SODIUM	positive allosteric modulator	ChemblInteractions	-
GABRB1	THIAMYLAL SODIUM	positive allosteric modulator	ChemblInteractions	-
GABRB1	CINOLAZEPAM	potentiator	TdgClinicalTrial|TEND|DrugBank	7849137
GABRB1	ESTAZOLAM	positive allosteric modulator|potentiator	TdgClinicalTrial|ChemblInteractions|TEND|DrugBank	639854|2889803
GABRB1	BROMAZEPAM	potentiator	TdgClinicalTrial|TEND|DrugBank	18384456
GABRB1	ADIPIPLON	-	TdgClinicalTrial	-
GABRB1	OCINAPLON	-	TdgClinicalTrial	-
GABRB1	OXAZEPAM	positive allosteric modulator|potentiator	TdgClinicalTrial|ChemblInteractions|TEND|DrugBank	18384456|11752090
GABRB1	ETHCHLORVYNOL	-	ChemblInteractions	-
GABRB1	CLORAZEPATE DIPOTASSIUM	positive allosteric modulator	ChemblInteractions	-
GABRB1	TALBUTAL	positive allosteric modulator	ChemblInteractions	-
GABRB1	ALPRAZOLAM	positive allosteric modulator	TdgClinicalTrial|ChemblInteractions|TEND	-
GABRB1	FLUDIAZEPAM	potentiator	TdgClinicalTrial|TEND|DrugBank	2857046
GABRB1	T-BUTYLBICYCLOPHOSPHOROTHIONATE	channel blocker	GuideToPharmacologyInteractions	-
GABRB1	ISOFLURANE	positive allosteric modulator	ChemblInteractions	-
GABRB1	TEMAZEPAM	positive allosteric modulator|potentiator	TdgClinicalTrial|ChemblInteractions|TEND|DrugBank	18384456|20138190
GABRB1	ADINAZOLAM	potentiator	TdgClinicalTrial|TEND|DrugBank	6148400|6320036
GABRB1	METHARBITAL	positive allosteric modulator	ChemblInteractions	-
GABRB1	SECOBARBITAL SODIUM	positive allosteric modulator	ChemblInteractions	-
GABRB1	LINDANE	antagonist	DrugBank	12614680|7885191|12645305|7566682|20600211|10592235|17139284|14635176|17016423|9530529|8841090
GABRB1	PENTOBARBITAL	positive allosteric modulator	ChemblInteractions	-
GABRB1	QUAZEPAM	positive allosteric modulator|potentiator	TdgClinicalTrial|ChemblInteractions|TEND|DrugBank	3017690|2892106
GABRB1	GLUTETHIMIDE	-	ChemblInteractions	-
GABRB1	NITRAZEPAM	potentiator	TdgClinicalTrial|TEND|DrugBank	18384456|11752090
GABRB1	TRIAZOLAM	positive allosteric modulator|potentiator	TdgClinicalTrial|ChemblInteractions|TEND|DrugBank	18384456|11752090
GABRB1	ZALEPLON	positive allosteric modulator	ChemblInteractions	-
GABRB1	PENTOBARBITAL SODIUM	positive allosteric modulator	ChemblInteractions	-
GABRB1	TRICLOFOS SODIUM	-	ChemblInteractions	-
GABRB1	PRAZEPAM	positive allosteric modulator|potentiator	TdgClinicalTrial|ChemblInteractions|TEND|DrugBank	7773620
GABRB1	CLONAZEPAM	positive allosteric modulator	TdgClinicalTrial|ChemblInteractions|TEND	-
GABRB1	HALAZEPAM	positive allosteric modulator|potentiator	TdgClinicalTrial|ChemblInteractions|TEND|DrugBank	6738302|2867566
GABRB1	ESZOPICLONE	positive allosteric modulator	ChemblInteractions	-
GABRB1	BUTABARBITAL SODIUM	positive allosteric modulator	ChemblInteractions	-
GABRB1	ZOLPIDEM TARTRATE	positive allosteric modulator	ChemblInteractions	-
GABRB1	PICROTOXIN	channel blocker	GuideToPharmacologyInteractions	-
GABRB1	GABOXADOL	agonist	TdgClinicalTrial|ChemblInteractions	-
GABRB1	KETAZOLAM	potentiator	DrugBank	18384456|11752090|15009644|2874815
GABRB1	MIDAZOLAM HYDROCHLORIDE	positive allosteric modulator	ChemblInteractions	-
GABRB1	ACAMPROSATE CALCIUM	-	ChemblInteractions	-
GABRB1	DIAZEPAM	positive allosteric modulator|potentiator	TdgClinicalTrial|ChemblInteractions|TEND|DrugBank	18384456|11752090
GABRB1	THIOPENTAL SODIUM	positive allosteric modulator	ChemblInteractions	-
GC	ASPIRIN	-	NCI	17555340
GC	AFEGOSTAT TARTRATE	-	ChemblInteractions	-
GC	ANISINDIONE	inhibitor	ChemblInteractions	-
GHR	IBUTAMOREN	binder	TTD	-
GHR	PEGVISOMANT	antagonist	TdgClinicalTrial|GuideToPharmacologyInteractions|ChemblInteractions|TEND|DrugBank|TTD	19820031|17322491|11752352|20595800
GHR	SOMATROPIN	binder|agonist	TdgClinicalTrial|ChemblInteractions|TEND|DrugBank|TTD	17133434|17082603|17128263|16917171|11752352|16965663
GHR	CHEMBL324218	agonist	TTD	-
GHR	SOMATREM	agonist	ChemblInteractions	-
GHR	CHEMBL18872	agonist	TTD	-
GLRB	ISOFLURANE	-	ChemblInteractions	-
GLRB	CHEMBL1179605	antagonist	GuideToPharmacologyInteractions	-
GLRB	PICROTIN	channel blocker	GuideToPharmacologyInteractions	-
GLRB	GLYCINE	-	DrugBank	16884688
GLRB	BILOBALIDE	antagonist	GuideToPharmacologyInteractions	-
GLRB	ZINC ION	allosteric modulator	GuideToPharmacologyInteractions	-
GLRB	DESFLURANE	-	ChemblInteractions	-
GLRB	HALOTHANE	-	ChemblInteractions	-
GLRB	MINOXIDIL	antagonist	GuideToPharmacologyInteractions	-
GLRB	NIFEDIPINE	antagonist	GuideToPharmacologyInteractions	-
GLRB	LINDANE	antagonist	DrugBank	12614680|20600211
GLRB	ENFLURANE	-	ChemblInteractions	-
GLRB	GW468816	antagonist	TTD	-
GLRB	METHOXYFLURANE	agonist	ChemblInteractions	-
GLRB	PICROTOXININ	channel blocker	GuideToPharmacologyInteractions	-
GLRB	PANITUMUMAB	antagonist	TTD	-
GLRB	PICROTOXIN	channel blocker	GuideToPharmacologyInteractions	-
GLRB	SEVOFLURANE	-	ChemblInteractions	-
GLRB	TROPISETRON	antagonist	GuideToPharmacologyInteractions	-
GLS	METHOTREXATE	-	NCI	15511236
GLS	GLUTAMINE	-	NCI	9124626|6146632|9392478|11533299|1174515|14722097
GLS	6-DIAZO-5-OXO-L-NORLEUCINE	-	NCI	7867599
GLS	L-GLUTAMATE	-	DrugBank	16824605|16720907|16952838|16861819|16815871
GLS	DEXAMETHASONE	-	NCI	7904483
GMDS	CHEMBL384759	-	DrugBank	10592235
GMDS	CHEMBL1233001	-	DrugBank	10592235|17139284|17016423
GRB2	DACTINOMYCIN	-	NCI	15964235
GRB2	CHEMBL291678	-	DrugBank	10592235|17139284|17016423
GRB2	PEGADEMASE BOVINE	binder	DrugBank	9299436
GRIK2	KAINIC ACID	agonist	GuideToPharmacologyInteractions	-
GRIK2	APROBARBITAL	antagonist	DrugBank	11264449|10487207
GRIK2	TALBUTAL	antagonist	TdgClinicalTrial|TEND|DrugBank	11264449|10487207
GRIK2	DOMOIC ACID	agonist	GuideToPharmacologyInteractions|DrugBank	10592235|17139284|17016423
GRIK2	MEPHOBARBITAL	antagonist	DrugBank	11264449|10487207
GRIK2	METHARBITAL	antagonist	TdgClinicalTrial|TEND|DrugBank	11264449|10487207
GRIK2	PHENOBARBITAL	antagonist	TdgClinicalTrial|TEND|DrugBank	11264449|10487207
GRIK2	METHYPRYLON	allosteric modulator	GuideToPharmacologyInteractions	-
GRIK2	BUTALBITAL	antagonist	TdgClinicalTrial|TEND|DrugBank	11264449|10487207
GRIK2	BUTETHAL	antagonist	TdgClinicalTrial|TEND|DrugBank	11264449|10487207
GRIK2	BARBITAL	antagonist	DrugBank	11264449|10487207
GRIK2	THIOPENTAL	antagonist	TdgClinicalTrial|TEND|DrugBank	11264449|10487207
GRIK2	2S,4R-4-METHYLGLUTAMATE	agonist	GuideToPharmacologyInteractions|DrugBank	10592235|17139284|17016423
GRIK2	Selurampanel	antagonist	ChemblInteractions	-
GRIK2	HEPTABARBITAL	antagonist	DrugBank	11264449|10487207
GRIK2	L-GLUTAMATE	-	DrugBank	17581967
GRIK2	TOPIRAMATE	antagonist	ChemblInteractions	-
GRIK2	SECOBARBITAL	antagonist	TdgClinicalTrial|TEND|DrugBank	11264449|10487207
GRIK2	TEZAMPANEL	antagonist	TdgClinicalTrial|ChemblInteractions	-
GRIK2	QUISQUALATE	-	DrugBank	10592235|17139284|17016423
GRIK2	AMOBARBITAL	antagonist	DrugBank	11264449|10487207
GRIK2	CHEMBL301536	agonist	GuideToPharmacologyInteractions	-
GRIK2	PRIMIDONE	antagonist	TdgClinicalTrial|TEND|DrugBank	11264449|10487207
GRIK2	PENTOBARBITAL	-	TdgClinicalTrial|TEND	-
GRIK2	BUTABARBITAL	antagonist	TdgClinicalTrial|TEND|DrugBank	11264449|10487207
GRIK2	MESALAMINE	agonist	GuideToPharmacologyInteractions	-
GRIK2	HEXOBARBITAL	antagonist	TdgClinicalTrial|TEND|DrugBank	11264449|10487207
GRIN2A	LANICEMINE	blocker	ChemblInteractions	-
GRIN2A	CHEMBL140784	agonist	GuideToPharmacologyInteractions	-
GRIN2A	KETAMINE HYDROCHLORIDE	-	ChemblInteractions	-
GRIN2A	CHEMBL280828	agonist	GuideToPharmacologyInteractions	-
GRIN2A	GLYCINE	agonist|antagonist	GuideToPharmacologyInteractions|DrugBank|TTD	17360906|17405869|17646495|17513636|11752352|17403555
GRIN2A	NEBOGLAMINE	positive allosteric modulator	ChemblInteractions	-
GRIN2A	ACETYLCYSTEINE	activator	DrugBank	12183209
GRIN2A	MAGNESIUM	channel blocker	GuideToPharmacologyInteractions	-
GRIN2A	ORPHENADRINE CITRATE	antagonist	ChemblInteractions	-
GRIN2A	N-METHYL-D-ASPARTIC ACID (NMDA)	agonist	GuideToPharmacologyInteractions	-
GRIN2A	AZD8108	antagonist	ChemblInteractions	-
GRIN2A	HALOTHANE	antagonist	DrugBank	8968191
GRIN2A	NRX-1074	partial agonist	ChemblInteractions	-
GRIN2A	RAPASTINEL	partial agonist	ChemblInteractions	-
GRIN2A	CHEMBL31741	antagonist	GuideToPharmacologyInteractions	-
GRIN2A	CHEMBL1184349	channel blocker	GuideToPharmacologyInteractions	-
GRIN2A	GW468816	antagonist	ChemblInteractions	-
GRIN2A	AMANTADINE HYDROCHLORIDE	antagonist|channel blocker	GuideToPharmacologyInteractions|ChemblInteractions	-
GRIN2A	RALFINAMIDE	antagonist	ChemblInteractions	-
GRIN2A	DEXTROMETHORPHAN HYDROBROMIDE MONOHYDRATE	antagonist	ChemblInteractions	-
GRIN2A	PHENCYCLIDINE	channel blocker	GuideToPharmacologyInteractions	-
GRIN2A	ORPHENADRINE (CHLORIDE)	antagonist	ChemblInteractions	-
GRIN2A	MEMANTINE	-	TEND	-
GRIN2A	ASPARTIC ACID	agonist	GuideToPharmacologyInteractions	-
GRIN2A	MEMANTINE HYDROCHLORIDE	-	ChemblInteractions	-
GRIN2A	MODAFINIL	antagonist	GuideToPharmacologyInteractions	-
GRIN2A	L-GLUTAMATE	-	DrugBank	8886398|12068077|17139284|17016423|11080203
GRIN2A	CGP-37849	antagonist	GuideToPharmacologyInteractions	-
GRIN2A	KETAMINE	channel blocker	GuideToPharmacologyInteractions	-
GRIN2A	TENOCYCLIDINE	antagonist	DrugBank	17157509|2538766
GRIN2A	DEXTROMETHORPHAN POLISTIREX	antagonist	ChemblInteractions	-
GRIN2A	CNS-5161	blocker	ChemblInteractions	-
GRIN2A	NERAMEXANE MESYLATE	antagonist	ChemblInteractions	-
GRIN2A	CHEMBL191838	antagonist	GuideToPharmacologyInteractions	-
GRIN2A	FELBAMATE	antagonist	ChemblInteractions|TEND|DrugBank	11752352
GRIN2A	CHEMBL50267	antagonist	GuideToPharmacologyInteractions	-
GRIN2A	ESKETAMINE	-	ChemblInteractions	-
GRIN2A	SELFOTEL	antagonist	GuideToPharmacologyInteractions	-
GRIN2A	DIZOCILPINE	channel blocker	GuideToPharmacologyInteractions	-
GRIN2A	ESKETAMINE HYDROCHLORIDE	-	ChemblInteractions	-
GRIN2A	CHEMBL2333945	allosteric modulator	GuideToPharmacologyInteractions	-
GRIN2A	CHEMBL273636	antagonist	GuideToPharmacologyInteractions	-
GRIN2A	DELUCEMINE	antagonist	ChemblInteractions	-
GRIN2A	D-ASPARTATE	agonist	GuideToPharmacologyInteractions	-
GRIN2A	CHEMBL22304	antagonist	GuideToPharmacologyInteractions	-
GRIN2A	CHEMBL287327	antagonist	GuideToPharmacologyInteractions	-
GRIN2A	AV-101	antagonist	ChemblInteractions	-
GRIN2A	CHEMBL173031	antagonist	GuideToPharmacologyInteractions	-
GRIN2A	(D)-SERINE	agonist	GuideToPharmacologyInteractions	-
GRIN2A	MESORIDAZINE	antagonist	GuideToPharmacologyInteractions	-
GRIN2A	CONANTOKIN G	antagonist	GuideToPharmacologyInteractions	-
GRIN2A	Indantadol	antagonist	ChemblInteractions	-
GRIN2A	ACAMPROSATE CALCIUM	antagonist	ChemblInteractions	-
GRM8	CHEMBL277475	agonist	GuideToPharmacologyInteractions	-
GRM8	TRIAMCINOLONE DIACETATE	allosteric modulator	GuideToPharmacologyInteractions	-
GRM8	CHEMBL284193	antagonist	GuideToPharmacologyInteractions	-
GRM8	CHEMBL34453	agonist	GuideToPharmacologyInteractions	-
GRM8	CHEMBL33567	agonist	GuideToPharmacologyInteractions	-
GRM8	CHEMBL143210	agonist	GuideToPharmacologyInteractions	-
GRM8	CHEMBL1319383	agonist	GuideToPharmacologyInteractions	-
GRM8	L-GLUTAMATE	-	DrugBank	17360958|16957773
GRM8	DEXFOSFOSERINE	agonist	GuideToPharmacologyInteractions	-
GRM8	EGLUMEGAD	agonist	GuideToPharmacologyInteractions	-
GRM8	CHEMBL86508	antagonist	GuideToPharmacologyInteractions	-
GRM8	CHEMBL432038	antagonist	GuideToPharmacologyInteractions	-
HIBCH	QUERCETIN	-	DrugBank	10592235
HPSE	THROMBIN	-	NCI	1612123
HPSE	HEPARIN	-	TdgClinicalTrial	-
HPSE	MUPARFOSTAT (CHEMBL1615835)	inhibitor	ChemblInteractions	-
HTR2C	LOXAPINE	antagonist	GuideToPharmacologyInteractions|ChemblInteractions|DrugBank	10991983
HTR2C	VABICASERIN HYDROCHLORIDE	agonist	ChemblInteractions	-
HTR2C	CHEMBL297784	antagonist	GuideToPharmacologyInteractions	-
HTR2C	QUIPAZINE	agonist	GuideToPharmacologyInteractions	-
HTR2C	APOMORPHINE	antagonist|agonist	GuideToPharmacologyInteractions|DrugBank	18691132
HTR2C	RITANSERIN	antagonist	GuideToPharmacologyInteractions	-
HTR2C	[3H]LSD	agonist	GuideToPharmacologyInteractions	-
HTR2C	DERAMCICLANE	inverse agonist	DrugBank	9551765
HTR2C	MIRTAZAPINE	antagonist	GuideToPharmacologyInteractions|ChemblInteractions|TEND|DrugBank|TTD	16433010|11271412|10762339|9832994|11752352|14615872
HTR2C	THIORIDAZINE HYDROCHLORIDE	antagonist	ChemblInteractions	-
HTR2C	MESORIDAZINE	antagonist	GuideToPharmacologyInteractions	-
HTR2C	CHEMBL1628670	agonist	GuideToPharmacologyInteractions	-
HTR2C	AMOXAPINE	antagonist	DrugBank	10821800
HTR2C	TRAMADOL	-	TdgClinicalTrial|TEND	-
HTR2C	DAPOXETINE	-	DrugBank	17624269
HTR2C	METHYLENEDIOXYMETHAMPHETAMINE	agonist	DrugBank	2871581|7824160
HTR2C	SPIRAMIDE	antagonist	GuideToPharmacologyInteractions	-
HTR2C	CHEMBL14276	antagonist	GuideToPharmacologyInteractions	-
HTR2C	VORTIOXETINE	antagonist	GuideToPharmacologyInteractions	-
HTR2C	METHYSERGIDE	antagonist	TdgClinicalTrial|GuideToPharmacologyInteractions|TEND|DrugBank|TTD	12555241|11752352
HTR2C	METHYSERGIDE MALEATE	antagonist	ChemblInteractions	-
HTR2C	CHEMBL316069	antagonist	GuideToPharmacologyInteractions	-
HTR2C	ZIPRASIDONE MESYLATE	antagonist	ChemblInteractions	-
HTR2C	AMISULPRIDE	-	PharmGKB	-
HTR2C	DOXEPIN	-	TdgClinicalTrial	-
HTR2C	ROXINDOLE	antagonist	GuideToPharmacologyInteractions	-
HTR2C	GLEMANSERIN	antagonist	GuideToPharmacologyInteractions	-
HTR2C	LEVOMEPROMAZINE	antagonist	DrugBank	15701205
HTR2C	TERGURIDE	antagonist	GuideToPharmacologyInteractions	-
HTR2C	METERGOLINE	antagonist	GuideToPharmacologyInteractions	-
HTR2C	5-MEO-DMT	agonist	GuideToPharmacologyInteractions	-
HTR2C	8-OH-DPAT	agonist	GuideToPharmacologyInteractions	-
HTR2C	ZOTEPINE	antagonist	GuideToPharmacologyInteractions	-
HTR2C	ROPINIROLE	agonist	DrugBank	18691132
HTR2C	CHLORPROMAZINE	antagonist	GuideToPharmacologyInteractions	-
HTR2C	CHEMBL1600780	agonist	GuideToPharmacologyInteractions	-
HTR2C	TRAZODONE HYDROCHLORIDE	antagonist	ChemblInteractions	-
HTR2C	TRIFLUOPERAZINE HYDROCHLORIDE	antagonist	ChemblInteractions	-
HTR2C	METHYLERGONOVINE	agonist	GuideToPharmacologyInteractions	-
HTR2C	EPLIVANSERIN FUMARATE	binder	TTD	-
HTR2C	QUETIAPINE FUMARATE	antagonist	ChemblInteractions	-
HTR2C	NEFAZODONE	antagonist	TTD	-
HTR2C	CHEMBL20963	agonist	GuideToPharmacologyInteractions	-
HTR2C	MESULERGINE	antagonist	GuideToPharmacologyInteractions	-
HTR2C	LISURIDE	agonist	GuideToPharmacologyInteractions|DrugBank	18691132|9600588
HTR2C	CAPTODIAME	antagonist	DrugBank	23863923
HTR2C	CHEMBL133455	agonist	GuideToPharmacologyInteractions	-
HTR2C	CHEMBL407909	agonist	GuideToPharmacologyInteractions	-
HTR2C	CHEMBL473186	antagonist	GuideToPharmacologyInteractions	-
HTR2C	TIOSPIRONE	antagonist	GuideToPharmacologyInteractions	-
HTR2C	ZIPRASIDONE	antagonist	GuideToPharmacologyInteractions|TEND	-
HTR2C	SB-224289	antagonist	GuideToPharmacologyInteractions	-
HTR2C	CHLORPROTHIXENE	antagonist	TdgClinicalTrial|ChemblInteractions|TEND|DrugBank	17139284|17016423
HTR2C	XANOMELINE	antagonist	GuideToPharmacologyInteractions	-
HTR2C	LOXAPINE SUCCINATE	antagonist	ChemblInteractions	-
HTR2C	MK-212	agonist	GuideToPharmacologyInteractions	-
HTR2C	THIORIDAZINE	antagonist	GuideToPharmacologyInteractions|ChemblInteractions	-
HTR2C	PERPHENAZINE	antagonist	GuideToPharmacologyInteractions	-
HTR2C	PALIPERIDONE	antagonist	DrugBank	11132243
HTR2C	TRIMIPRAMINE MALEATE	antagonist	ChemblInteractions	-
HTR2C	CHEMBL3186179	agonist	GuideToPharmacologyInteractions	-
HTR2C	CLOZAPINE	antagonist	PharmGKB|TdgClinicalTrial|GuideToPharmacologyInteractions|TEND|DrugBank	16182256|15917433
HTR2C	SEROTONIN	agonist	GuideToPharmacologyInteractions	-
HTR2C	5-METHOXYTRYPTAMINE	agonist	GuideToPharmacologyInteractions	-
HTR2C	CARPHENAZINE MALEATE	antagonist	ChemblInteractions	-
HTR2C	ZIPRASIDONE HYDROCHLORIDE	antagonist	ChemblInteractions	-
HTR2C	SB-242084	antagonist	GuideToPharmacologyInteractions	-
HTR2C	QUINPIROLE	agonist	GuideToPharmacologyInteractions	-
HTR2C	CHEMBL309760	agonist	GuideToPharmacologyInteractions	-
HTR2C	BIFEPRUNOX	-	TdgClinicalTrial	-
HTR2C	METITEPINE	antagonist	GuideToPharmacologyInteractions	-
HTR2C	CHEMBL506999	agonist	GuideToPharmacologyInteractions	-
HTR2C	CABERGOLINE	agonist	GuideToPharmacologyInteractions|DrugBank	18691132|18992242|20426763|10641988
HTR2C	SPIPERONE	antagonist	GuideToPharmacologyInteractions	-
HTR2C	LOXAPINE HYDROCHLORIDE	antagonist	ChemblInteractions	-
HTR2C	SERTINDOLE	antagonist	TdgClinicalTrial|GuideToPharmacologyInteractions|TEND|DrugBank	16925508|11594443
HTR2C	GR-127935	agonist	GuideToPharmacologyInteractions	-
HTR2C	CHEMBL65280	antagonist	GuideToPharmacologyInteractions	-
HTR2C	BRL-15,572	agonist	GuideToPharmacologyInteractions	-
HTR2C	KETANSERIN	antagonist	GuideToPharmacologyInteractions	-
HTR2C	DEXFENFLURAMINE	agonist	DrugBank	11888565|11198050|12678838|11489456|10353435
HTR2C	LORCASERIN	agonist	TdgClinicalTrial|GuideToPharmacologyInteractions|DrugBank|TTD	16259227|16625817
HTR2C	ASENAPINE (CHEMBL3187365)	-	TdgClinicalTrial	-
HTR2C	IDALOPIRDINE	antagonist	GuideToPharmacologyInteractions	-
HTR2C	ERGOTAMINE	agonist	GuideToPharmacologyInteractions|DrugBank	12525272
HTR2C	RISPERIDONE	antagonist	PharmGKB|GuideToPharmacologyInteractions|ChemblInteractions|DrugBank	7898773|11132243
HTR2C	PERGOLIDE	agonist	GuideToPharmacologyInteractions	-
HTR2C	ESMIRTAZAPINE MALEATE	antagonist	ChemblInteractions	-
HTR2C	FENFLURAMINE	agonist	DrugBank	16973729|15869562|10617681|12708517|16249524
HTR2C	CYCLOBENZAPRINE HYDROCHLORIDE	antagonist	ChemblInteractions	-
HTR2C	OLANZAPINE	antagonist	PharmGKB|TdgClinicalTrial|GuideToPharmacologyInteractions|ChemblInteractions|TEND|DrugBank	16983399|16336943|16918396|11752352|16952163|10227113|17624999
HTR2C	TRAZODONE	antagonist	TdgClinicalTrial|GuideToPharmacologyInteractions	-
HTR2C	CHEMBL609728	-	DrugBank	-
HTR2C	BROLAMFETAMINE	agonist	GuideToPharmacologyInteractions	-
HTR2C	SARPOGRELATE	antagonist	GuideToPharmacologyInteractions	-
HTR2C	LORCASERIN HYDROCHLORIDE	agonist	ChemblInteractions	-
HTR2C	RS-102,221	antagonist	GuideToPharmacologyInteractions	-
HTR2C	RU-24969	agonist	GuideToPharmacologyInteractions	-
HTR2C	YOHIMBINE	antagonist	DrugBank	8032658|6136920
HTR2C	NEFAZODONE HYDROCHLORIDE	antagonist	ChemblInteractions	-
HTR2C	DULOXETINE	antagonist	GuideToPharmacologyInteractions	-
HTR2C	Capeserod	agonist	GuideToPharmacologyInteractions	-
HTR2C	QUETIAPINE	-	TdgClinicalTrial|TEND	-
HTR2C	MINAPRINE	antagonist	TdgClinicalTrial|TEND|DrugBank	17139284|2975224|1361012|17016423
HTR2C	METHIXENE HYDROCHLORIDE	antagonist	ChemblInteractions	-
HTR2C	BROMOCRIPTINE	agonist	GuideToPharmacologyInteractions	-
HTR2C	AGOMELATINE	antagonist	TdgClinicalTrial|GuideToPharmacologyInteractions|DrugBank	15289999
HTR2C	PROMAZINE	antagonist	TdgClinicalTrial|TEND|DrugBank	17139284|17016423
HTR2C	SB-243213	antagonist	GuideToPharmacologyInteractions	-
HTR2C	PROPIOMAZINE	antagonist	TdgClinicalTrial|TEND|DrugBank	17139284|17016423
HTR2C	TEDATIOXETINE	antagonist	TdgClinicalTrial|ChemblInteractions	-
HTR2C	TRIFLUOPERAZINE	antagonist	GuideToPharmacologyInteractions	-
HTR2C	CHLOROPHENYLPIPERAZINE	agonist	GuideToPharmacologyInteractions	-
HTR2C	THIETHYLPERAZINE	-	TdgClinicalTrial|TEND	-
HTR2C	TRYPTAMINE	agonist	GuideToPharmacologyInteractions	-
HTR2C	OLANZAPINE PAMOATE	antagonist	ChemblInteractions	-
HTR2C	RENZAPRIDE	-	TdgClinicalTrial	-
HTR2C	CHEMBL323356	antagonist	GuideToPharmacologyInteractions	-
HTR2C	VOLINANSERIN	antagonist	GuideToPharmacologyInteractions	-
HTR2C	ACETIC ACID	antagonist	GuideToPharmacologyInteractions	-
HTR2C	MIANSERIN	antagonist	TdgClinicalTrial|GuideToPharmacologyInteractions|TEND|DrugBank	11004734
HTR2C	CHEMBL76781	agonist	GuideToPharmacologyInteractions	-
HTR2C	LYSERGIDE	agonist	GuideToPharmacologyInteractions	-
HTR2C	ILOPERIDONE	-	PharmGKB	-
HTR2C	OXYMETAZOLINE	agonist	GuideToPharmacologyInteractions	-
HTR2C	CHEMBL134519	agonist	GuideToPharmacologyInteractions	-
HTR2C	ARIPIPRAZOLE	agonist|antagonist	GuideToPharmacologyInteractions|DrugBank	17848919
HTR2C	CYAMEMAZINE	antagonist	GuideToPharmacologyInteractions	-
HTR2C	CHEMBL6616	agonist	GuideToPharmacologyInteractions	-
HTR2C	TEGASEROD	antagonist	DrugBank	15466450
IL1R1	TRETINOIN	-	NCI	2465548
IL1R1	ALCOHOL	-	NCI	16272348
IL1R1	GENISTEIN	-	NCI	10400830
IL1R1	CHLORFENSON	-	NCI	7539780
IL1R1	ANAKINRA	inhibitor|antagonist	TdgClinicalTrial|GuideToPharmacologyInteractions|ChemblInteractions|NCI|TEND|DrugBank|TTD	17083033|9555664|12355453|12817089|10210771|17498496|17352828|11752352
IL1R1	AMG-108	antagonist	ChemblInteractions	-
IL1R1	HEMIN	agonist	GuideToPharmacologyInteractions	-
IL1R1	OXANDROLONE	antagonist	GuideToPharmacologyInteractions	-
IL1R1	EPOETIN ALFA	-	NCI	16337691
IL7	SODIUM beta-NICOTINAMIDE ADENINE DINUCLEOTIDE PHOSPHATE	-	NCI	17215438
IL7	SIROLIMUS	-	NCI	14657335
IL7	EDARAVONE	-	NCI	12885363
ITGAL	BUSULFAN	-	NCI	9389690
ITGAL	MYCOPHENOLATE MOFETIL	-	NCI	14550820
ITGAL	LIFITEGRAST	antagonist	TdgClinicalTrial|GuideToPharmacologyInteractions|ChemblInteractions|DrugBank	27883115
ITGAL	RESINIFERATOXIN	-	NCI	9374538
ITGAL	CYCLOPHOSPHAMIDE	-	NCI	9389690
ITGAL	EPOETIN ALFA	-	NCI	9310190
ITGAL	FLUOROURACIL	-	NCI	8888499
ITGAL	ROVELIZUMAB	antagonist|antibody	GuideToPharmacologyInteractions|ChemblInteractions	-
ITGAL	BELAPERIDONE	-	TdgClinicalTrial	-
ITGAL	ATPGAMMAS	-	NCI	9389690
ITGAL	CLOBETASOL PROPIONATE	-	NCI	11555673
ITGAL	ETOPOSIDE	-	NCI	9389690
ITGAL	LOVASTATIN	-	DrugBank	10493852
ITGAL	ODULIMOMAB	inhibitor	ChemblInteractions	-
ITGAL	INTERFERON BETA-1A	-	NCI	11412874
ITGAL	TACROLIMUS	-	NCI	14550820
ITGAL	EFALIZUMAB	inhibitor|antibody	TdgClinicalTrial|GuideToPharmacologyInteractions|ChemblInteractions|TEND|DrugBank	19170413|11752352|17053736
ITGAL	PHORBOL MYRISTATE ACETATE	-	NCI	2564369|8104888|2547869|7693806
ITGAL	THROMBIN	-	NCI	8598231
ITGAL	CHEMBL232942	-	DrugBank	10592235
ITGAL	CHEMBL478464	-	DrugBank	10592235
ITGAL	SIROLIMUS	-	NCI	10515383
ITGAL	HYDROGEN PEROXIDE	-	NCI	9624736
ITGAL	STAUROSPORINE	-	NCI	1356124
ITGAL	CYCLOSPORINE	-	NCI	7907109|14550820|11555673|10515383
ITGAV	BELAPERIDONE	-	TdgClinicalTrial	-
ITGAV	INTETUMUMAB	antagonist	TdgClinicalTrial|ChemblInteractions	-
ITGAV	CYTARABINE	-	NCI	9252649
ITGAV	CILENGITIDE	antagonist|inhibitor	TALC|TdgClinicalTrial|GuideToPharmacologyInteractions|ChemblInteractions	-
ITGAV	DI17E6	inhibitor	ChemblInteractions	-
ITGAV	VOLOCIXIMAB	-	TdgClinicalTrial	-
ITGAV	ETARACIZUMAB	antagonist|antibody	GuideToPharmacologyInteractions|ChemblInteractions	-
ITGAV	ABCIXIMAB	inhibitor	ChemblInteractions	-
ITGAV	STX-100	inhibitor	ChemblInteractions	-
ITGAV	RUSALATIDE ACETATE	activator	GuideToPharmacologyInteractions	-
ITPR2	SODIUM ORTHOVANAD	antagonist	GuideToPharmacologyInteractions	-
ITPR2	CHEMBL420806	activator	GuideToPharmacologyInteractions	-
ITPR2	INS(1,4,5)P3	activator	GuideToPharmacologyInteractions	-
ITPR2	ADENOPHOSTIN A	activator	GuideToPharmacologyInteractions	-
ITPR2	cA2	activator	GuideToPharmacologyInteractions	-
ITPR3	INS(1,4,5)P3	activator	GuideToPharmacologyInteractions	-
ITPR3	cA2	activator	GuideToPharmacologyInteractions	-
ITPR3	SODIUM ORTHOVANAD	antagonist	GuideToPharmacologyInteractions	-
JAK2	LS-104	inhibitor	ChemblInteractions	-
JAK2	RUXOLITINIB	inhibitor	MyCancerGenome|TdgClinicalTrial|OncoKB|CKB|GuideToPharmacologyInteractions|CGI|DrugBank|DoCM|MyCancerGenomeClinicalTrial	18805579|16293597|24398328|25260694|25515960|20339092|21926964|23400675|22829971|15781101|16081687|22271575|22955920|20631743|25207766|19287384|20585391|21120162|22041374|16709929|24251790|23061804|22875628|19470474|18394554|21689158|23115274|21393331|23514013|22368270|25157968|22818858|23630205|24986690|24404189|22422826|26472029|22899477|22571758
JAK2	CT-1578	inhibitor	ChemblInteractions	-
JAK2	ENMD-2076	-	TdgClinicalTrial	-
JAK2	DECERNOTINIB	inhibitor	GuideToPharmacologyInteractions	-
JAK2	AT-9283	inhibitor	TALC|MyCancerGenome|GuideToPharmacologyInteractions|ChemblInteractions	-
JAK2	CHEMBL480411	-	DrugBank	10592235
JAK2	CHEMBL3116050	inhibitor	GuideToPharmacologyInteractions	-
JAK2	RGB-286638	inhibitor	GuideToPharmacologyInteractions	-
JAK2	ITACITINIB	inhibitor	GuideToPharmacologyInteractions	-
JAK2	TG-02	inhibitor	GuideToPharmacologyInteractions|ChemblInteractions	-
JAK2	XL-019	inhibitor	TdgClinicalTrial|GuideToPharmacologyInteractions|ChemblInteractions|DrugBank|TTD	-
JAK2	CHEMBL500779	-	DrugBank	10592235
JAK2	CHEMBL2062804	inhibitor	GuideToPharmacologyInteractions	-
JAK2	FEDRATINIB	inhibitor	MyCancerGenome|TdgClinicalTrial|CKB|GuideToPharmacologyInteractions|ChemblInteractions|CIViC|TTD	24398328|21926964|18394554
JAK2	PEFICITINIB	inhibitor	ChemblInteractions	-
JAK2	Cerdulatinib	inhibitor	GuideToPharmacologyInteractions	-
JAK2	PIBOSEROD	inhibitor	TTD	-
JAK2	RUXOLITINIB PHOSPHATE	inhibitor	ChemblInteractions|MyCancerGenomeClinicalTrial|TTD	-
JAK2	NS-018	inhibitor	GuideToPharmacologyInteractions|ChemblInteractions	-
JAK2	TOFACITINIB CITRATE	inhibitor	ChemblInteractions	-
JAK2	BARICITINIB	inhibitor	TdgClinicalTrial|GuideToPharmacologyInteractions|ChemblInteractions	-
JAK2	PEMBROLIZUMAB	-	CKB|CIViC	27433843
JAK2	PACRITINIB	inhibitor	TdgClinicalTrial|GuideToPharmacologyInteractions|ChemblInteractions	-
JAK2	CHEMBL21156	inhibitor	CKB|GuideToPharmacologyInteractions|DrugBank	22916261|10592235
JAK2	MOMELOTINIB	inhibitor	CKB|GuideToPharmacologyInteractions|ChemblInteractions	24398328|21926964
JAK2	BMS-911543	inhibitor	GuideToPharmacologyInteractions|ChemblInteractions	-
JAK2	LESTAURTINIB	inhibitor	TdgClinicalTrial|CKB|ChemblInteractions	21926964
JAK2	TOFACITINIB	inhibitor|antagonist	DrugBank	10592235
JAK2	PAROXETINE	inhibitor	GuideToPharmacologyInteractions	-
JAK2	FILGOTINIB	inhibitor	TdgClinicalTrial|GuideToPharmacologyInteractions	-
JAK2	GANDOTINIB	inhibitor	MyCancerGenome|GuideToPharmacologyInteractions|ChemblInteractions	-
JAK2	CHEMBL1213492	inhibitor	TTD	-
JAK2	AC-430	inhibitor	TdgClinicalTrial|ChemblInteractions	-
JAK2	AZD-1480	inhibitor	MyCancerGenome|CKB|GuideToPharmacologyInteractions|ChemblInteractions	21926964
KDM7A	CHEMBL2164243	inhibitor	GuideToPharmacologyInteractions	-
KCNH8	GUANIDINE HYDROCHLORIDE	blocker	ChemblInteractions	-
KCNH8	TEDISAMIL	blocker	ChemblInteractions	-
KCNH8	CHEMBL116590	channel blocker	GuideToPharmacologyInteractions	-
KCNH8	DALFAMPRIDINE	blocker	ChemblInteractions	-
KCNH8	NERISPIRDINE	blocker	ChemblInteractions	-
KCNMB4	MICONAZOLE	inhibitor	DrugBank	1376313|8760033
KCNN3	MICONAZOLE	inhibitor	DrugBank	1376313|8760033
KCNT1	LOXAPINE	activator	GuideToPharmacologyInteractions	-
KCNT1	CLOFILIUM	channel blocker	GuideToPharmacologyInteractions	-
KCNT1	NICLOSAMIDE	activator	GuideToPharmacologyInteractions	-
KDM4C	VASOPRESSIN TANNATE	inhibitor	GuideToPharmacologyInteractions	-
LAMA3	OCRIPLASMIN	-	ChemblInteractions	-
LRP2	CARBOQUONE	-	PharmGKB	-
LRP2	INSULIN HUMAN	-	DrugBank	17139284|17016423
LRP2	UROKINASE	-	DrugBank	7959795|17139284|8241286|1280065|17016423
LSS	MEDROXYPROGESTERONE ACETATE	inhibitor	GuideToPharmacologyInteractions	-
LSS	CHEMBL481608	inhibitor	GuideToPharmacologyInteractions	-
LSS	CHEMBL2164238	inhibitor	GuideToPharmacologyInteractions	-
LSS	CHEMBL304858	inhibitor	GuideToPharmacologyInteractions|DrugBank	17139284|17016423
LSS	LANOSTEROL	-	DrugBank	17139284|17016423
LSS	CHEMBL516921	inhibitor	GuideToPharmacologyInteractions	-
LSS	VISNAGIN	inhibitor	GuideToPharmacologyInteractions	-
LSS	CHEMBL2219824	inhibitor	GuideToPharmacologyInteractions	-
PLIN3	IDURSULFASE	-	TdgClinicalTrial|TEND|DrugBank	18201153|17139284|17016423|18038146|19707363
PLIN3	GALSULFASE	-	TdgClinicalTrial|DrugBank	17016423|18709516
MAP3K10	CEP-1347	inhibitor	ChemblInteractions	-
MAP3K5	2-ETHOXYETHANOL	inhibitor	GuideToPharmacologyInteractions	-
MAP3K5	GS-4997	inhibitor	ChemblInteractions	-
MGA	MIGLITOL	inhibitor	ChemblInteractions	-
MGA	ACARBOSE	inhibitor	ChemblInteractions	-
MKL1	LATRUNCULIN B	-	DrugBank	10592235
MMP20	CHEMBL311932	-	DrugBank	10592235
MMP20	FENOFIBRATE	inhibitor	DrugBank	17606858|17353509
MMP20	MARIMASTAT	inhibitor	DrugBank	10852638|10669951
MTAP	CHEMBL551561	-	DrugBank	10592235|17139284|17016423
MTAP	FORMYCIN	-	DrugBank	17139284|17016423
MTAP	ADENINE	-	DrugBank	16631464|17041099|17090056
MTAP	LALANOSINE	-	NCI	16505107
MTAP	L-EFLORNITHINE	-	NCI	15534104
MTAP	METHYLTHIOADENOSINE	-	DrugBank	17139284|17016423
MYLK	BEPRIDIL	activator	GuideToPharmacologyInteractions	-
NADSYN1	L-GLUTAMATE	-	DrugBank	17139284|17016423
NDUFB5	NV-128	inhibitor	ChemblInteractions	-
NDUFB5	METFORMIN HYDROCHLORIDE	inhibitor	ChemblInteractions	-
NDUFB5	ME-344	inhibitor	ChemblInteractions	-
NDUFB5	CHEMBL1161866	-	DrugBank	17139284|17016423
NGF	TANEZUMAB	inhibitor	TdgClinicalTrial|ChemblInteractions	-
NGF	Fasinumab	inhibitor	ChemblInteractions	-
NGF	FULRANUMAB	inhibitor	ChemblInteractions	-
NGF	PG-110	-	TdgClinicalTrial	-
NGF	CLENBUTEROL	stimulator	DrugBank	10525174|10403429|11146120|10637819|11221812
NGF	METHADONE	-	PharmGKB	-
NLGN1	FLUOROURACIL	-	PharmGKB	-
NOTCH1	HYDROCORTISONE	-	NCI	11948681
NOTCH1	REGN-421	antibody	MyCancerGenome	-
NOTCH1	NIROGACESTAT	inhibitor	MyCancerGenome|CKB	26202948|25564152|23868008
NPSR1	HALOTHANE	-	DrugBank	10913255|12826849|11961111
NTRK3	ALTIRATINIB	inhibitor	ChemblInteractions	-
NTRK3	AZD-6918	inhibitor	ChemblInteractions	-
NTRK3	CHEMBL2007421	inhibitor	GuideToPharmacologyInteractions	-
NTRK3	LOXO-101	inhibitor	ChemblInteractions	-
NTRK3	MIDOSTAURIN	-	CGI	23131561|21148487
NTRK3	AZD-7451	inhibitor	ChemblInteractions	-
NTRK3	ENTRECTINIB	-	OncoKB|CIViC	26884591|26216294|28183697
NTRK3	PLX-3397	inhibitor	GuideToPharmacologyInteractions	-
NTRK3	RADICICOL	-	GuideToPharmacologyInteractions	-
NTRK3	CEP-2563	inhibitor	ChemblInteractions	-
NTRK3	LESTAURTINIB	inhibitor	TdgClinicalTrial|ChemblInteractions	-
NTRK3	PLX-7486	inhibitor	ChemblInteractions	-
NTRK3	THYROXINE	-	NCI	10452218
NUBPL	ILOPERIDONE	-	PharmGKB	-
PARD3B	OXALIPLATIN	-	PharmGKB	-
PARD3B	FLUOROURACIL	-	PharmGKB	-
PBRM1	EVEROLIMUS	-	CGI	-
PCSK1	CHEMBL566340	inhibitor	GuideToPharmacologyInteractions	-
PCSK1	CALCITONIN	-	NCI	14566018
PCSK1	INSULIN HUMAN	-	DrugBank	17139284|17016423
PDE2A	PENTOXIFYLLINE	inhibitor	ChemblInteractions	-
PDE2A	EHNA	inhibitor	GuideToPharmacologyInteractions	-
PDE2A	TOFISOPAM	inhibitor	DrugBank	20967473
PDE2A	MILRINONE	inhibitor	GuideToPharmacologyInteractions	-
PDE2A	CHEMBL395336	activator	GuideToPharmacologyInteractions|DrugBank	10592235|17139284|17016423
PDE2A	CHEMBL370962	inhibitor	GuideToPharmacologyInteractions	-
PDE2A	ISOBUTYLMETHYLXANTHINE	-	DrugBank	10592235
PDE2A	DIPYRIDAMOLE	inhibitor	ChemblInteractions	-
PDGFD	TANDUTINIB	-	DrugBank	-
PDGFD	SUNITINIB	inhibitor	MyCancerGenomeClinicalTrial	-
CPQ	L-GLUTAMATE	-	DrugBank	10592235|17139284|17016423
PIK3C2G	SONOLISIB	inhibitor	MyCancerGenome	-
PIK3C2G	APITOLISIB	inhibitor	MyCancerGenome	-
PIK3C2G	SF-1126	inhibitor	MyCancerGenome	-
PIK3C2G	PICTILISIB	inhibitor	MyCancerGenome	-
PIK3C2G	PI-103	inhibitor	MyCancerGenome	-
PIK3C2G	ALPELISIB	inhibitor	MyCancerGenome	-
PIK3C2G	COPANLISIB	inhibitor	MyCancerGenome	-
PIK3C2G	QUERCETIN	inhibitor	MyCancerGenome	-
PIK3C2G	GSK-2636771	inhibitor	MyCancerGenome	-
PIK3C2G	BUPARLISIB	inhibitor	MyCancerGenome	-
PIK3C2G	PF-04691502	inhibitor	MyCancerGenome	-
PIK3C2G	DACTOLISIB	inhibitor	MyCancerGenome	-
PIK3C2G	GEDATOLISIB	inhibitor	MyCancerGenome	-
PIK3C2G	PILARALISIB (CHEMBL3218575)	inhibitor	MyCancerGenome	-
PIK3C2G	VOXTALISIB	inhibitor	MyCancerGenome	-
PLCG2	IBRUTINIB	-	CGI|DoCM	24869598
PLCL1	QUINACRINE	inhibitor	DrugBank	8469910|11207202|7573467|1860838|2551803
PPP1CC	CALYCULIN A	-	DrugBank	17139284|17016423
PPP1CC	MOTUPORIN	-	DrugBank	16343532
PRKCA	SEBACIC ACID	inhibitor	GuideToPharmacologyInteractions	-
PRKCA	GSK-690693	inhibitor	ChemblInteractions	-
PRKCA	CEP-2563	inhibitor	ChemblInteractions	-
PRKCA	INGENOL MEBUTATE	activator|ligand	TdgClinicalTrial|GuideToPharmacologyInteractions|DrugBank	15126366
PRKCA	BALANOL	inhibitor	GuideToPharmacologyInteractions	-
PRKCA	MIDOSTAURIN	inhibitor	MyCancerGenome|ChemblInteractions	-
PRKCA	APRINOCARSEN SODIUM	antisense oligonucleotide	TALC	-
PRKCA	RUBOXISTAURIN	inhibitor	GuideToPharmacologyInteractions	-
PRKCA	TAMOXIFEN	-	DrugBank	3157445
PRKCA	CHEMBL1236539	inhibitor	GuideToPharmacologyInteractions	-
PRKCA	ENZASTAURIN	inhibitor	MyCancerGenome|GuideToPharmacologyInteractions	-
PRKCA	(7S)-HYDROXYL-STAUROSPORINE	inhibitor	ChemblInteractions	-
PRKCA	BRYOSTATIN	-	TdgClinicalTrial	-
PRKCA	SOTRASTAURIN ACETATE	inhibitor	TTD	-
PRKCA	GO-6976	inhibitor	GuideToPharmacologyInteractions	-
PRKCA	DEXFOSFOSERINE	-	DrugBank	16114872|14698304|17367165|12269833
PRKCA	QUERCETIN	inhibitor	MyCancerGenome	-
PRKCA	SOTRASTAURIN	inhibitor	GuideToPharmacologyInteractions|ChemblInteractions	-
PRKCA	VITAMIN E	-	DrugBank	9430404|11736999|17139284|17016423|11850093
PRKCA	ELLAGIC ACID	inhibitor, competitive	DrugBank	9581512
PRKCH	SOTRASTAURIN	inhibitor	GuideToPharmacologyInteractions|ChemblInteractions	-
PRKCH	TRAMETINIB	-	CGI	-
PRKCH	BALANOL	inhibitor	GuideToPharmacologyInteractions	-
PRKCH	IMATINIB	-	CGI	-
PRKCH	BRYOSTATIN	-	TdgClinicalTrial	-
PRKCH	GSK-690693	inhibitor	ChemblInteractions	-
PRKCH	INGENOL MEBUTATE	-	TdgClinicalTrial	-
PRKCH	MIDOSTAURIN	inhibitor	ChemblInteractions	-
PRKCH	QUERCETIN	inhibitor	MyCancerGenome	-
PRKCH	(7S)-HYDROXYL-STAUROSPORINE	inhibitor	ChemblInteractions	-
PRKCH	CEP-2563	inhibitor	ChemblInteractions	-
PRKD1	QUERCETIN	inhibitor	MyCancerGenome	-
PRKD1	GSK-690693	inhibitor	ChemblInteractions	-
PRKD1	SOTRASTAURIN	inhibitor	ChemblInteractions	-
PRKD1	BRYOSTATIN	-	TdgClinicalTrial	-
PRKD1	RESVERATROL	-	NCI	11008129
PRKD1	VASOPRESSIN	-	NCI	11514571
PRKD1	MIDOSTAURIN	inhibitor	ChemblInteractions	-
PRKD1	(7S)-HYDROXYL-STAUROSPORINE	inhibitor	ChemblInteractions	-
PRKD1	CEP-2563	inhibitor	ChemblInteractions	-
PRKD1	GO-6976	inhibitor	GuideToPharmacologyInteractions	-
PRKDC	WORTMANNIN	inhibitor	GuideToPharmacologyInteractions	-
PRKDC	CC-115	inhibitor	ChemblInteractions	-
PRKDC	CHEMBL188678	inhibitor	GuideToPharmacologyInteractions	-
PRKDC	CHEMBL1086377	inhibitor	GuideToPharmacologyInteractions	-
PRKDC	PI-103	inhibitor	GuideToPharmacologyInteractions	-
PRKDC	CHEMBL1081312	inhibitor	GuideToPharmacologyInteractions	-
PRKDC	SF-1126	-	TdgClinicalTrial|DrugBank	-
PRMT8	PREGNENOLONE	inhibitor	GuideToPharmacologyInteractions	-
PTDSS1	DEXFOSFOSERINE	-	DrugBank	15130088|12912985|12761285|16627002
PTGER3	ENPROSTIL	agonist	GuideToPharmacologyInteractions	-
PTGER3	CHEMBL1317823	antagonist	GuideToPharmacologyInteractions	-
PTGER3	CLOPROSTENOL (CHEMBL2220404)	agonist	GuideToPharmacologyInteractions	-
PTGER3	CARBACYCLIN	agonist	GuideToPharmacologyInteractions	-
PTGER3	CHEMBL1628262	agonist	GuideToPharmacologyInteractions	-
PTGER3	ILOPROST	agonist	GuideToPharmacologyInteractions	-
PTGER3	CHEMBL357834	agonist	GuideToPharmacologyInteractions	-
PTGER3	BERAPROST	agonist	GuideToPharmacologyInteractions	-
PTGER3	CHEMBL565591	antagonist	TdgClinicalTrial|GuideToPharmacologyInteractions|TTD	-
PTGER3	CICAPROST	agonist	GuideToPharmacologyInteractions	-
PTGER3	BIMATOPROST	agonist	TdgClinicalTrial|DrugBank	14733708|16877408|19232013
PTGER3	DINOPROSTONE	agonist	TdgClinicalTrial|GuideToPharmacologyInteractions|ChemblInteractions|TEND|DrugBank	17329241|18715952|20599704|19788928
PTGER3	CHEMBL358653	antagonist	GuideToPharmacologyInteractions	-
PTGER3	DINOPROST	agonist	GuideToPharmacologyInteractions	-
PTGER3	SULPROSTONE	agonist	GuideToPharmacologyInteractions	-
PTGER3	MISOPROSTOL	agonist	GuideToPharmacologyInteractions|ChemblInteractions|NCI|DrugBank	18472336|16039053|12611496|12097143|9313928|11602631
PTGER3	FLUPROSTENOL	agonist	GuideToPharmacologyInteractions	-
PTGER3	TREPROSTINIL	agonist	GuideToPharmacologyInteractions	-
RAD52	HYDROCHLOROTHIAZIDE	-	PharmGKB	-
RAPGEF4	CHEMBL2313646	inhibitor	GuideToPharmacologyInteractions	-
RB1	PALBOCICLIB	-	CKB|CGI|CIViC	27012813|22711607|20473330|27020857|26649278|27488531|20354191
RB1	TRETINOIN	-	NCI	7521842
RB1	INSULIN HUMAN	-	DrugBank	17139284|17016423
RFC1	PRALATREXATE	-	ClearityFoundationClinicalTrial	-
RICTOR	INK-128	inhibitor	MyCancerGenome	-
RICTOR	OSI-027	inhibitor	MyCancerGenome	-
RICTOR	AZD-2014	-	CIViC	28028034
RICTOR	AZD-8055	inhibitor	MyCancerGenome	-
RUSC1	MEDRONIC ACID	-	PharmGKB	-
RYR3	RUTHENIUM RED	channel blocker	GuideToPharmacologyInteractions	-
RYR3	MAGNESIUM	antagonist	GuideToPharmacologyInteractions	-
RYR3	CAFFEINE	activator	GuideToPharmacologyInteractions	-
RYR3	DANTROLENE	antagonist	GuideToPharmacologyInteractions	-
RYR3	cA2	activator|antagonist	GuideToPharmacologyInteractions	-
RYR3	ADENOSINE TRIPHOSPHATE	activator	GuideToPharmacologyInteractions	-
RYR3	DANTROLENE SODIUM	antagonist	ChemblInteractions	-
RYR3	RYANODINE	activator	GuideToPharmacologyInteractions	-
SBF2	PAROXETINE	-	PharmGKB	-
SCN1A	NW-3509	blocker	ChemblInteractions	-
SCN1A	TETRACAINE	blocker	ChemblInteractions	-
SCN1A	ROPIVACAINE HYDROCHLORIDE	blocker	ChemblInteractions	-
SCN1A	PROCAINAMIDE HYDROCHLORIDE	blocker	ChemblInteractions	-
SCN1A	PROCAINE HYDROCHLORIDE	blocker	ChemblInteractions	-
SCN1A	PHENYTOIN	blocker	TdgClinicalTrial|ChemblInteractions|TEND	-
SCN1A	INDECAINIDE HYDROCHLORIDE	blocker	ChemblInteractions	-
SCN1A	PROPOXYCAINE HYDROCHLORIDE	blocker	ChemblInteractions	-
SCN1A	PHENYTOIN SODIUM	blocker	ChemblInteractions	-
SCN1A	DISOPYRAMIDE PHOSPHATE	blocker	ChemblInteractions	-
SCN1A	ORPHENADRINE CITRATE	blocker	ChemblInteractions	-
SCN1A	PRILOCAINE	blocker	ChemblInteractions	-
SCN1A	LAMOTRIGINE	blocker	PharmGKB|ChemblInteractions	-
SCN1A	ORPHENADRINE (CHLORIDE)	blocker	ChemblInteractions	-
SCN1A	LACOSAMIDE	blocker	ChemblInteractions	-
SCN1A	LEVETIRACETAM	blocker	TTD	-
SCN1A	SAFINAMIDE	-	TdgClinicalTrial	-
SCN1A	PROPAFENONE HYDROCHLORIDE	blocker	ChemblInteractions	-
SCN1A	BENOXINATE HYDROCHLORIDE	blocker	ChemblInteractions	-
SCN1A	DYCLONINE HYDROCHLORIDE	blocker	ChemblInteractions	-
SCN1A	PRIMIDONE	blocker	ChemblInteractions	-
SCN1A	IRAMPANEL	blocker	ChemblInteractions	-
SCN1A	OXCARBAZEPINE	blocker	ChemblInteractions	-
SCN1A	ETHOTOIN	blocker	ChemblInteractions	-
SCN1A	CHLOROPROCAINE HYDROCHLORIDE	blocker	ChemblInteractions	-
SCN1A	TOCAINIDE HYDROCHLORIDE	blocker	ChemblInteractions	-
SCN1A	QUINIDINE POLYGALACTURONATE	blocker	ChemblInteractions	-
SCN1A	VERATRIDINE	activator	GuideToPharmacologyInteractions	-
SCN1A	FOSPHENYTOIN SODIUM	blocker	ChemblInteractions	-
SCN1A	LIDOCAINE	blocker	ChemblInteractions	-
SCN1A	HEXYLCAINE HYDROCHLORIDE	blocker	ChemblInteractions	-
SCN1A	RUFINAMIDE	blocker	ChemblInteractions	-
SCN1A	SAXITOXIN	channel blocker	GuideToPharmacologyInteractions	-
SCN1A	PHENAZOPYRIDINE HYDROCHLORIDE	blocker|inhibitor	ChemblInteractions|DrugBank	8799190|20976818
SCN1A	TETRACAINE HYDROCHLORIDE	blocker	ChemblInteractions	-
SCN1A	ZONISAMIDE	blocker|inhibitor	TdgClinicalTrial|ChemblInteractions|TEND|DrugBank|TTD	19557119|20001433|19948168|15511691|11752352|20025128|14704463|18433351
SCN1A	CARBAMAZEPINE	blocker	ChemblInteractions	-
SCN1A	DRONEDARONE HYDROCHLORIDE	blocker	ChemblInteractions	-
SCN1A	NITRAZEPAM	-	TdgClinicalTrial|TEND|DrugBank	2450203
SCN1A	QUINIDINE SULFATE	blocker	ChemblInteractions	-
SCN1A	ARTICAINE HYDROCHLORIDE	blocker	ChemblInteractions	-
SCN1A	ETIDOCAINE HYDROCHLORIDE	blocker	ChemblInteractions	-
SCN1A	MEPIVACAINE HYDROCHLORIDE	blocker	ChemblInteractions	-
SCN1A	NKTR-171	blocker	ChemblInteractions	-
SCN1A	RALFINAMIDE	blocker	ChemblInteractions	-
SCN1A	PRILOCAINE HYDROCHLORIDE	blocker	ChemblInteractions	-
SCN1A	RILUZOLE	blocker	ChemblInteractions	-
SCN1A	PHENACEMIDE	blocker|inhibitor	TdgClinicalTrial|ChemblInteractions|TEND|DrugBank|TTD	3959032|11752352|17139284|17016423
SCN1A	PERMETHRIN	inhibitor	DrugBank	19766671|19960691|14651650|19171193|20881019
SCN1A	ESLICARBAZEPINE ACETATE	blocker	ChemblInteractions	-
SCN1A	PROPARACAINE HYDROCHLORIDE	blocker	ChemblInteractions	-
SCN1A	LIDOCAINE HYDROCHLORIDE HYDRATE	blocker	ChemblInteractions	-
SCN1A	MORICIZINE HYDROCHLORIDE	blocker	ChemblInteractions	-
SCN1A	MEPHENYTOIN	blocker	ChemblInteractions	-
SCN1A	TOPIRAMATE	blocker|inhibitor	TdgClinicalTrial|ChemblInteractions|TEND|DrugBank	15508261|15526956|11948006|17621480|12861512
SCN1A	MERETHOXYLLINE PROCAINE	blocker	ChemblInteractions	-
SCN1A	TETRODOTOXIN	channel blocker	TdgClinicalTrial|GuideToPharmacologyInteractions|DrugBank	17663442
SCN1A	QUINIDINE GLUCONATE	blocker	ChemblInteractions	-
SCN1A	MEXILETINE HYDROCHLORIDE	blocker	ChemblInteractions	-
SCN1A	DRONEDARONE	inhibitor	DrugBank	12890054
SCN1A	NERISPIRDINE	blocker	ChemblInteractions	-
SCN1A	CHEMBL270497	gating inhibitor	GuideToPharmacologyInteractions	-
SCN1A	ESLICARBAZEPINE	blocker	ChemblInteractions	-
SCN9A	CARBAMAZEPINE	blocker	ChemblInteractions	-
SCN9A	VERATRIDINE	activator	GuideToPharmacologyInteractions	-
SCN9A	PRILOCAINE HYDROCHLORIDE	blocker	ChemblInteractions	-
SCN9A	ESLICARBAZEPINE ACETATE	blocker	ChemblInteractions	-
SCN9A	PRILOCAINE	blocker	ChemblInteractions	-
SCN9A	RG6029	blocker	ChemblInteractions	-
SCN9A	DISOPYRAMIDE PHOSPHATE	blocker	ChemblInteractions	-
SCN9A	ARTICAINE HYDROCHLORIDE	blocker	ChemblInteractions	-
SCN9A	NERISPIRDINE	blocker	ChemblInteractions	-
SCN9A	RUFINAMIDE	blocker|modulator	ChemblInteractions|DrugBank	23221868
SCN9A	AZD3161	blocker	ChemblInteractions	-
SCN9A	PHENYTOIN SODIUM	blocker	ChemblInteractions	-
SCN9A	ORPHENADRINE CITRATE	blocker	ChemblInteractions	-
SCN9A	PRIMIDONE	blocker	ChemblInteractions	-
SCN9A	PROPARACAINE HYDROCHLORIDE	blocker	ChemblInteractions	-
SCN9A	RALFINAMIDE	blocker	ChemblInteractions	-
SCN9A	PF-05089771	blocker	ChemblInteractions	-
SCN9A	MORICIZINE HYDROCHLORIDE	blocker	ChemblInteractions	-
SCN9A	QUINIDINE POLYGALACTURONATE	blocker	ChemblInteractions	-
SCN9A	RILUZOLE	blocker	ChemblInteractions	-
SCN9A	PROCAINE HYDROCHLORIDE	blocker	ChemblInteractions	-
SCN9A	IRAMPANEL	blocker	ChemblInteractions	-
SCN9A	DYCLONINE HYDROCHLORIDE	blocker	ChemblInteractions	-
SCN9A	ROPIVACAINE HYDROCHLORIDE	blocker	ChemblInteractions	-
SCN9A	RAXATRIGINE	blocker	ChemblInteractions	-
SCN9A	PHENACEMIDE	blocker	ChemblInteractions	-
SCN9A	PYRIMETHAMINE	channel blocker	GuideToPharmacologyInteractions	-
SCN9A	PHENAZOPYRIDINE HYDROCHLORIDE	blocker	ChemblInteractions	-
SCN9A	LIDOCAINE	blocker	TdgClinicalTrial|ChemblInteractions|TEND	-
SCN9A	NW-3509	blocker	ChemblInteractions	-
SCN9A	TOPIRAMATE	blocker	ChemblInteractions	-
SCN9A	TOCAINIDE HYDROCHLORIDE	blocker	ChemblInteractions	-
SCN9A	HEXYLCAINE HYDROCHLORIDE	blocker	ChemblInteractions	-
SCN9A	RANOLAZINE	blocker|inhibitor	TdgClinicalTrial|DrugBank|TTD	19077543|11752352
SCN9A	PROCAINAMIDE HYDROCHLORIDE	blocker	ChemblInteractions	-
SCN9A	XEN403	blocker	ChemblInteractions	-
SCN9A	ESLICARBAZEPINE	blocker	ChemblInteractions	-
SCN9A	TETRACAINE HYDROCHLORIDE	blocker	ChemblInteractions	-
SCN9A	FOSPHENYTOIN SODIUM	blocker	ChemblInteractions	-
SCN9A	DSP-2230	blocker	ChemblInteractions	-
SCN9A	MEPIVACAINE HYDROCHLORIDE	blocker	ChemblInteractions	-
SCN9A	MERETHOXYLLINE PROCAINE	blocker	ChemblInteractions	-
SCN9A	QUINIDINE SULFATE	blocker	ChemblInteractions	-
SCN9A	PROPOXYCAINE HYDROCHLORIDE	blocker	ChemblInteractions	-
SCN9A	FUNAPIDE	-	TdgClinicalTrial	-
SCN9A	LAMOTRIGINE	blocker	ChemblInteractions	-
SCN9A	SAXITOXIN	channel blocker	GuideToPharmacologyInteractions	-
SCN9A	CHEMBL120768	channel blocker	GuideToPharmacologyInteractions	-
SCN9A	MEPHENYTOIN	blocker	ChemblInteractions	-
SCN9A	ZONISAMIDE	blocker|inhibitor	TdgClinicalTrial|ChemblInteractions|DrugBank	19557119|20001433|19948168|15511691|20025128|14704463|18433351
SCN9A	PHENYTOIN	blocker	ChemblInteractions	-
SCN9A	RG7893	blocker	ChemblInteractions	-
SCN9A	LACOSAMIDE	blocker|channel blocker	GuideToPharmacologyInteractions|ChemblInteractions|DrugBank	-
SCN9A	CHLOROPROCAINE HYDROCHLORIDE	blocker	ChemblInteractions	-
SCN9A	DRONEDARONE HYDROCHLORIDE	blocker	ChemblInteractions	-
SCN9A	TETRODOTOXIN	channel blocker	TdgClinicalTrial|GuideToPharmacologyInteractions	-
SCN9A	ORPHENADRINE (CHLORIDE)	blocker	ChemblInteractions	-
SCN9A	INDECAINIDE HYDROCHLORIDE	blocker	ChemblInteractions	-
SCN9A	LIDOCAINE HYDROCHLORIDE HYDRATE	blocker	ChemblInteractions	-
SCN9A	TETRACAINE	blocker	ChemblInteractions	-
SCN9A	PROPAFENONE HYDROCHLORIDE	blocker	ChemblInteractions	-
SCN9A	SAFINAMIDE	-	TdgClinicalTrial	-
SCN9A	ETIDOCAINE HYDROCHLORIDE	blocker	ChemblInteractions	-
SCN9A	MEXILETINE HYDROCHLORIDE	blocker	ChemblInteractions	-
SCN9A	QUINIDINE GLUCONATE	blocker	ChemblInteractions	-
SCN9A	ETHOTOIN	blocker	ChemblInteractions	-
SCN9A	NKTR-171	blocker	ChemblInteractions	-
SCN9A	BENOXINATE HYDROCHLORIDE	blocker	ChemblInteractions	-
SCN9A	OXCARBAZEPINE	blocker	ChemblInteractions	-
SELP	BIMOSIAMOSE	inhibitor	TdgClinicalTrial|ChemblInteractions	-
SELP	RO-4905417	inhibitor	ChemblInteractions	-
SELP	DALTEPARIN SODIUM	inhibitor	DrugBank	11044537
SELP	CHEMBL1234621	-	DrugBank	17139284|17016423
SELP	NADROPARIN CALCIUM	inhibitor	DrugBank	16525583|17629851
SELP	RIVIPANSEL	antagonist	ChemblInteractions	-
SELP	RG-1512	inhibitor	ChemblInteractions	-
SLC16A7	PYRUVATE	-	DrugBank	16604139|15953344|17556391|16766717|16597615
SLC5A1	STREPTOZOTOCIN	-	NCI	1722397
SLC5A1	SERGLIFLOZIN ETABONATE	inhibitor	GuideToPharmacologyInteractions	-
SLC5A1	GLUFOSFAMIDE	-	TdgClinicalTrial	-
SLC5A1	SOTAGLIFLOZIN	inhibitor	TdgClinicalTrial|GuideToPharmacologyInteractions|ChemblInteractions	-
SLC5A1	EMPAGLIFLOZIN	inhibitor	GuideToPharmacologyInteractions	-
SLC5A1	TOFOGLIFLOZIN	inhibitor	GuideToPharmacologyInteractions	-
SLC5A1	DAPAGLIFLOZIN	inhibitor	GuideToPharmacologyInteractions	-
SLC5A1	CANAGLIFLOZIN	inhibitor	GuideToPharmacologyInteractions|DrugBank	23590413
SLC5A1	ERTUGLIFLOZIN	inhibitor	GuideToPharmacologyInteractions	-
SLC5A1	REMOGLIFLOZIN	inhibitor	GuideToPharmacologyInteractions	-
SLC5A1	CHEMBL2018096	inhibitor	GuideToPharmacologyInteractions	-
SLK	DANUSERTIB	inhibitor	GuideToPharmacologyInteractions	-
SLK	DASATINIB	inhibitor	TTD	-
SLK	CHEMBL261720	-	DrugBank	10592235
SLK	TOZASERTIB	inhibitor	TTD	-
SRPK2	CHEMBL1230989	-	DrugBank	10592235
SRPK2	ADENINE	-	DrugBank	10592235
TACR1	CHEMBL1965818	-	DrugBank	-
TACR1	SERLOPITANT	antagonist	GuideToPharmacologyInteractions	-
TACR1	VAPREOTIDE	antagonist	TEND|DrugBank	11752352|7556407
TACR1	CHEMBL129683	antagonist	GuideToPharmacologyInteractions	-
TACR1	CHEMBL319118	-	DrugBank	-
TACR1	ANASTROZOLE	antagonist	GuideToPharmacologyInteractions	-
TACR1	LANEPITANT	antagonist	GuideToPharmacologyInteractions	-
TACR1	VOFOPITANT	antagonist	TdgClinicalTrial|GuideToPharmacologyInteractions	-
TACR1	CASOPITANT	antagonist	TdgClinicalTrial|GuideToPharmacologyInteractions	-
TACR1	VASOPRESSIN	-	NCI	18195491
TACR1	CHEMBL417572	antagonist	GuideToPharmacologyInteractions	-
TACR1	SAREDUTANT	antagonist	GuideToPharmacologyInteractions	-
TACR1	NEUROKININ A	agonist	GuideToPharmacologyInteractions	-
TACR1	MITOMYCIN	antagonist	GuideToPharmacologyInteractions	-
TACR1	VESTIPITANT	antagonist	TdgClinicalTrial|GuideToPharmacologyInteractions	-
TACR1	EZLOPITANT	antagonist	GuideToPharmacologyInteractions	-
TACR1	CHEMBL1885865	agonist	GuideToPharmacologyInteractions	-
TACR1	BEFETUPITANT	antagonist	GuideToPharmacologyInteractions	-
TACR1	CHEMBL131171	antagonist	GuideToPharmacologyInteractions	-
TACR1	HYDROCORTISONE	antagonist	GuideToPharmacologyInteractions	-
TACR1	NOLPITANTIUM	antagonist	GuideToPharmacologyInteractions	-
TACR1	OSANETANT	antagonist	GuideToPharmacologyInteractions	-
TACR1	NETUPITANT	antagonist	GuideToPharmacologyInteractions|DrugBank	25687374
TACR1	ROLAPITANT	antagonist	GuideToPharmacologyInteractions	-
TACR1	APREPITANT	antagonist	TdgClinicalTrial|GuideToPharmacologyInteractions|TEND|DrugBank	12590540|15121485|12784346|12227806|11752352|17643344
TACR1	KASSININ	agonist	GuideToPharmacologyInteractions	-
TACR1	TRADIPITANT	antagonist	GuideToPharmacologyInteractions	-
TACR1	NALOXONE	antagonist	GuideToPharmacologyInteractions	-
TACR1	NEUROKININ B	agonist	GuideToPharmacologyInteractions	-
TACR1	CHEMBL339486	antagonist	GuideToPharmacologyInteractions	-
TACR1	PHYSALAEMIN	agonist	GuideToPharmacologyInteractions	-
TACR1	FOSAPREPITANT	antagonist	GuideToPharmacologyInteractions	-
TACR1	CHEMBL38763	-	DrugBank	-
TACR1	ELEDOISIN	agonist	GuideToPharmacologyInteractions	-
TACR1	SUBSTANCE P	agonist	GuideToPharmacologyInteractions	-
TGFBR1	CHEMBL570533	-	DrugBank	10592235
TGFBR1	TRIHEXYPHENIDYL	inhibitor	GuideToPharmacologyInteractions	-
TGFBR1	NEOSTIGMINE BROMIDE	inhibitor	GuideToPharmacologyInteractions	-
TGFBR1	CHEMBL537968	-	DrugBank	10592235
TGFBR1	CHEMBL519939	-	DrugBank	10592235
TGFBR1	CHEMBL261454	inhibitor	GuideToPharmacologyInteractions|DrugBank	10592235
TGFBR1	GALUNISERTIB	inhibitor	GuideToPharmacologyInteractions|ChemblInteractions	-
TGFBR1	SB-431542	inhibitor	GuideToPharmacologyInteractions	-
TGFBR1	CHEMBL1824446	inhibitor	GuideToPharmacologyInteractions	-
TGFBR1	CHEMBL121790	-	DrugBank	10592235
TP53	TIRAPAZAMINE	-	NCI	9647614
TP53	DOCETAXEL	-	CKB|CIViC	21399868|22425996
TP53	RITUXIMAB	-	NCI	11895917
TP53	INTERFERON ALFA-2B	-	NCI	16001656
TP53	METHYLPREDNISOLONE	-	NCI	16684279
TP53	FLUOROURACIL	-	PharmGKB	-
TP53	RIZATRIPTAN	-	NCI	14614330
TP53	PUROMYCIN	-	NCI	11866936
TP53	PRAMLINTIDE	-	CGI	-
TP53	TARENFLURBIL	-	NCI	15710360
TP53	CETUXIMAB	-	CIViC	24957073
TP53	ZINC CHLORIDE	-	NCI	16585387
TP53	BEVACIZUMAB	-	CKB|NCI	27466356|21399868|23670029|11720743|17145525|15579019
TP53	INOSITOL	-	NCI	16733561
TP53	CHEMBL1221512	-	NCI	16224182
TP53	PROPYLTHIOURACIL	-	NCI	7790147
TP53	BORTEZOMIB	inhibitor	TALC	-
TP53	GOSSYPOL	-	NCI	16020667
TP53	DOXORUBICIN	-	CKB|CGI|CIViC	25658463|21399868|16243804|23165797|26826118|22698404|9569050
TP53	ABEMACICLIB	-	CKB|CGI	27217383
TP53	Lesogaberan	-	DrugBank	-
TP53	CHEMBL1235116	-	DrugBank	10592235
TP53	GARLIC	-	NCI	16351512
TP53	GEMCITABINE	-	CKB|CGI	27167172|23520471|21389100|27815358|26228206
TP53	AZD-1775	-	CKB|CGI	27601554|27196784|21992793|23520471|21389100|19887545|21799033|28652249|22713237|27998224
TP53	DIETHYLSTILBESTROL	-	NCI	15545218
TP53	SIROLIMUS	-	CKB|NCI	26144316|16651424
TP53	DECITABINE	-	CGI	-
TP53	OXALIPLATIN	-	CKB|CIViC	24957073|21468686
TP53	SELUMETINIB	-	CKB|CIViC	26343583|26272063|22425996
TP53	TRIFLUOPERAZINE	-	NCI	12415616
TP53	ASPIRIN	acetylation	DrugBank	21475861
TP53	TAMOXIFEN	-	CIViC	10786679
TP53	CAPECITABINE	-	CIViC	24957073
TP53	METHIMAZOLE	-	NCI	7790147
TP53	AZD-6738	-	CKB|CGI	26563132|28062704
TP53	CARBOPLATIN	-	CKB|CIViC	25567130|25658463|11595686|26494859|27998224
TP53	YONDELIS	-	NCI	16888811
TP53	GRANISETRON	-	ClearityFoundationClinicalTrial	-
TP53	MYCOPHENOLIC ACID	-	NCI	16684279
TP53	THIOTEPA	-	NCI	12058967
TP53	PACLITAXEL	-	PharmGKB|CKB|NCI	16459017
TP53	MITOMYCIN	-	CGI	-
TP53	PROXYPHYLLINE	-	NCI	16751417
TP53	VESNARINONE	-	NCI	7750082
TP53	URSODIOL	-	NCI	15885361
TP53	STREPTONIGRIN	-	NCI	12027749
TP53	ENALAPRIL	-	NCI	16900775
TP53	HALOPERIDOL	-	NCI	16476148
TXK	ACALABRUTINIB	inhibitor	GuideToPharmacologyInteractions	-
TXK	IBRUTINIB	inhibitor	GuideToPharmacologyInteractions	-
TXK	BOSUTINIB	inhibitor	GuideToPharmacologyInteractions	-
TXNDC12	GLUTATHIONE	-	DrugBank	17139284|17016423
UPP2	FLUOROURACIL	-	PharmGKB	-
UPP2	BRIVUDINE	-	DrugBank	-
UST	NORTRIPTYLINE	-	PharmGKB	-
VAMP1	BOTULINUM TOXIN TYPE B	binder	TdgClinicalTrial|TEND|DrugBank|TTD	11752352|17139284|17016423
WRAP53	CARBOQUONE	-	PharmGKB	-
WRAP53	FLUOROURACIL	-	PharmGKB	-
WRAP53	CYCLOPHOSPHAMIDE	-	PharmGKB	-

[truncated: 1 more sheets: Table S11]
